# Supplementary material for: 2-Chloro­methyl-3-methyl-1-phenyl­sulfonyl-1H-indole
Source: Acta Crystallogr Sect E Struct Rep Online. 2009 Oct 17;65(Pt 11):o2733. doi: 10.1107/S1600536809041191 (PMC2970994; doi:10.1107/S1600536809041191)
Supplement: Supplementary file 1 [file e-65-o2733-sup1.cif]

##############################################################################
###                                                                        ###
###        Electronic paper (Acta Crystallographica Section E)             ###
###                                                                        ###
##############################################################################
#                                                                            #
# This CIF contains the data in a paper accepted for publication in Acta     #
# Crystallographica Section E. It conforms to the requirements of Notes      #
# for Authors for Section E, and has been peer reviewed under the auspices   #
# of the IUCr Commission on Journals.                                        #
#                                                                            #
# Full details of the Crystallographic Information File format               #
# are given in the paper "The Crystallographic Information File (CIF):       #
# a New Standard Archive File for Crystallography" by S. R. Hall, F. H.      #
# Allen and I. D. Brown [Acta Cryst. (1991), A47, 655-685].                  #
#                                                                            #
# The current version of the core CIF dictionary is obtainable from          #
# ftp://ftp.iucr.org/pub/cif_core.dic. The current version number is 2.4.    #
#                                                                            #
# Software is freely available for graphical display of the structure(s) in  #
# this CIF.  For information consult the CIF home page http://www.iucr.org/  #
# cif/home.html                                                              #
#                                                                            #
# This file may be used for bona fide research purposes within the           #
# scientific community so long as proper attribution is given to the journal # 
# article from which it was obtained.                                        #
#                                                                            #
##############################################################################
                                             
data_global
_audit_creation_method     SHELXL97
_journal_date_recd_electronic     2009-10-06
_journal_date_accepted     2009-10-09
_journal_name_full     'Acta Crystallographica, Section E'
_journal_year     2009
_journal_volume     65
_journal_issue     11
_journal_page_first     o2733
_journal_page_last     o2733
_journal_paper_category     QO
_journal_coeditor_code     IS2470
_publ_contact_author_name     'V. Manivannan'
_publ_contact_author_address
;
Department of Research and Development,
PRIST University,
Vallam,
Thanjavur - 613 403,
Tamil Nadu,
India.
;
_publ_contact_author_email     'manivan_1999@yahoo.com'
_publ_contact_author_fax     ?
_publ_contact_author_phone     '04426187785'
_publ_section_title
;
2-Chloromethyl-3-methyl-1-phenylsulfonyl-1<i>H</i>-indole
;
loop_
    _publ_author_name
    _publ_author_address
    'B. Saravanan'
;
Department of Research and Development
PRIST University
Vallam
Thanjavur 613 403
Tamil Nadu
India
;
    'V. Dhayalan'
;
Department of Organic Chemistry
University of Madras
Guindy Campus, Chennai 600 025
India
;
    'A. K. Mohanakrishnan'
;
Department of Organic Chemistry
University of Madras
Guindy Campus, Chennai 600 025
India
;
    'G. Chakkaravarthi'
;
Department of Physics
CPCL Polytechnic College
Chennai 600 068
India
;
    'V. Manivannan'
;
Department of Research and Development
PRIST University
Vallam
Thanjavur 613 403
Tamil Nadu
India
;
_publ_section_synopsis     .
data_I
_audit_creation_method     SHELXL-97
_chemical_name_systematic
;
2-Chloromethyl-3-methyl-1-phenylsulfonyl-1<i>H</i>-indole
;
_chemical_name_common     ?
_chemical_formula_moiety     'C16 H14 Cl N O2 S'
_chemical_formula_sum     'C16 H14 Cl N O2 S'
_chemical_formula_iupac     'C16 H14 Cl N O2 S'
_chemical_formula_weight     319.79
_chemical_melting_point     ?
_symmetry_cell_setting     monoclinic
_symmetry_space_group_name_H-M     'P 21/c'
_symmetry_space_group_name_Hall     '-P 2ybc'
loop_
    _symmetry_equiv_pos_as_xyz
    'x, y, z'
    '-x, y+1/2, -z+1/2'
    '-x, -y, -z'
    'x, -y-1/2, z-1/2'
_cell_length_a     7.9769(6)
_cell_length_b     10.8064(9)
_cell_length_c     17.3418(12)
_cell_angle_alpha     90.00
_cell_angle_beta     97.500(2)
_cell_angle_gamma     90.00
_cell_volume     1482.1(2)
_cell_formula_units_Z     4
_cell_measurement_reflns_used     8432
_cell_measurement_theta_min     2.2
_cell_measurement_theta_max     28.8
_cell_measurement_temperature     295(2)
_exptl_crystal_description     block
_exptl_crystal_colour     colourless
_exptl_crystal_size_max     0.30
_exptl_crystal_size_mid     0.28
_exptl_crystal_size_min     0.26
_exptl_crystal_density_diffrn     1.433
_exptl_crystal_density_meas     ?
_exptl_crystal_density_method     'not measured'
_exptl_crystal_F_000     664
_exptl_absorpt_coefficient_mu     0.401
_exptl_absorpt_correction_type     'multi-scan'
_exptl_absorpt_process_details     '(<i>SADABS</i>; Sheldrick, 1996)'
_exptl_absorpt_correction_T_min     0.8891
_exptl_absorpt_correction_T_max     0.9028
_exptl_special_details
;
;
_diffrn_ambient_temperature     295(2)
_diffrn_radiation_type     MoK\a
_diffrn_radiation_wavelength     0.71073
_diffrn_radiation_source     'fine-focus sealed tube'
_diffrn_radiation_monochromator     graphite
_diffrn_measurement_device_type     'Bruker Kappa APEXII'
_diffrn_measurement_method     '\w and \f'
_diffrn_detector_area_resol_mean     ?
_diffrn_reflns_number     17616
_diffrn_reflns_av_R_equivalents     0.0238
_diffrn_reflns_av_sigmaI/netI     0.0191
_diffrn_reflns_theta_min     2.23
_diffrn_reflns_theta_max     28.86
_diffrn_reflns_theta_full     28.86
_diffrn_measured_fraction_theta_max     0.999
_diffrn_measured_fraction_theta_full     0.999
_diffrn_reflns_limit_h_min     -10
_diffrn_reflns_limit_h_max     10
_diffrn_reflns_limit_k_min     -14
_diffrn_reflns_limit_k_max     14
_diffrn_reflns_limit_l_min     -13
_diffrn_reflns_limit_l_max     23
_diffrn_standards_number     0
_diffrn_standards_interval_count     ?
_diffrn_standards_interval_time     0
_diffrn_standards_decay_%     ?
_refine_special_details
;
;
_reflns_number_total     3885
_reflns_number_gt     3201
_reflns_threshold_expression     I>2\s(I)
_refine_ls_structure_factor_coef     Fsqd
_refine_ls_matrix_type     full
_refine_ls_R_factor_all     0.0512
_refine_ls_R_factor_gt     0.0414
_refine_ls_wR_factor_gt     0.1122
_refine_ls_wR_factor_ref     0.1204
_refine_ls_goodness_of_fit_ref     1.040
_refine_ls_restrained_S_all     1.040
_refine_ls_number_reflns     3885
_refine_ls_number_parameters     191
_refine_ls_number_restraints     0
_refine_ls_hydrogen_treatment     constr
_refine_ls_weighting_scheme     calc
_refine_ls_weighting_details
         'calc w=1/[\s^2^(Fo^2^)+(0.0606P)^2^+0.5623P] where P=(Fo^2^+2Fc^2^)/3'
_atom_sites_solution_hydrogens     geom
_atom_sites_solution_primary     direct
_atom_sites_solution_secondary     difmap
_refine_ls_shift/su_max     0.000
_refine_ls_shift/su_mean     0.000
_refine_diff_density_max     0.589
_refine_diff_density_min     -0.453
_refine_ls_extinction_method     none
_refine_ls_extinction_coef     ?
loop_
    _atom_type_symbol
    _atom_type_description
    _atom_type_scat_dispersion_real
    _atom_type_scat_dispersion_imag
    _atom_type_scat_source
    'C' 'C' 0.0033 0.0016
                         'International Tables Vol C Tables 4.2.6.8 and 6.1.1.4'
    'H' 'H' 0.0000 0.0000
                         'International Tables Vol C Tables 4.2.6.8 and 6.1.1.4'
    'N' 'N' 0.0061 0.0033
                         'International Tables Vol C Tables 4.2.6.8 and 6.1.1.4'
    'O' 'O' 0.0106 0.0060
                         'International Tables Vol C Tables 4.2.6.8 and 6.1.1.4'
    'S' 'S' 0.1246 0.1234
                         'International Tables Vol C Tables 4.2.6.8 and 6.1.1.4'
    'Cl' 'Cl' 0.1484 0.1585
                         'International Tables Vol C Tables 4.2.6.8 and 6.1.1.4'
_computing_data_collection     'APEX2 (Bruker, 2004)'
_computing_cell_refinement     'SAINT (Bruker, 2004)'
_computing_data_reduction     'SAINT (Bruker, 2004)'
_computing_structure_solution     'SHELXS97 (Sheldrick, 2008)'
_computing_structure_refinement     'SHELXL97 (Sheldrick, 2008)'
_computing_molecular_graphics     'PLATON (Spek, 2009)'
_computing_publication_material     'SHELXL97 (Sheldrick, 2008)'
loop_
    _atom_site_type_symbol
    _atom_site_label
    _atom_site_fract_x
    _atom_site_fract_y
    _atom_site_fract_z
    _atom_site_U_iso_or_equiv
    _atom_site_adp_type
    _atom_site_calc_flag
    _atom_site_refinement_flags
    _atom_site_occupancy
    _atom_site_disorder_assembly
    _atom_site_disorder_group
    C C1 0.2222(2) 0.12567(15) 0.26775(9) 0.0376(3) Uani d . 1 . .
    C C2 0.2156(3) 0.03299(18) 0.21251(11) 0.0510(4) Uani d . 1 . .
    H H2 0.1172 -0.0125 0.1989 0.061 Uiso calc R 1 . .
    C C3 0.3596(3) 0.0096(2) 0.17795(12) 0.0633(6) Uani d . 1 . .
    H H3 0.3576 -0.0519 0.1403 0.076 Uiso calc R 1 . .
    C C4 0.5042(3) 0.0757(2) 0.19847(13) 0.0602(5) Uani d . 1 . .
    H H4 0.6006 0.0573 0.1758 0.072 Uiso calc R 1 . .
    C C5 0.5086(3) 0.1686(2) 0.25200(12) 0.0554(5) Uani d . 1 . .
    H H5 0.6069 0.2145 0.2647 0.067 Uiso calc R 1 . .
    C C6 0.3671(2) 0.19466(18) 0.28736(10) 0.0460(4) Uani d . 1 . .
    H H6 0.3695 0.2578 0.3239 0.055 Uiso calc R 1 . .
    C C7 0.1768(2) 0.16719(15) 0.47207(10) 0.0391(3) Uani d . 1 . .
    C C8 0.2587(2) 0.08731(16) 0.52391(9) 0.0408(4) Uani d . 1 . .
    C C9 0.2430(2) -0.03433(15) 0.49110(9) 0.0371(3) Uani d . 1 . .
    C C10 0.3019(3) -0.14938(18) 0.51880(11) 0.0498(4) Uani d . 1 . .
    H H10 0.3646 -0.1568 0.5677 0.060 Uiso calc R 1 . .
    C C11 0.2658(3) -0.25159(18) 0.47269(13) 0.0543(5) Uani d . 1 . .
    H H11 0.3054 -0.3288 0.4904 0.065 Uiso calc R 1 . .
    C C12 0.1713(3) -0.24139(17) 0.40010(12) 0.0503(4) Uani d . 1 . .
    H H12 0.1491 -0.3121 0.3700 0.060 Uiso calc R 1 . .
    C C13 0.1090(2) -0.12916(16) 0.37131(10) 0.0426(4) Uani d . 1 . .
    H H13 0.0446 -0.1229 0.3227 0.051 Uiso calc R 1 . .
    C C14 0.14676(19) -0.02597(15) 0.41808(9) 0.0343(3) Uani d . 1 . .
    C C15 0.1467(3) 0.29996(17) 0.48501(12) 0.0530(5) Uani d . 1 . .
    H H15A 0.1376 0.3130 0.5396 0.064 Uiso calc R 1 . .
    H H15B 0.0398 0.3236 0.4555 0.064 Uiso calc R 1 . .
    C C16 0.3463(3) 0.1166(2) 0.60340(11) 0.0604(5) Uani d . 1 . .
    H H16A 0.3348 0.2033 0.6137 0.091 Uiso calc R 1 . .
    H H16B 0.4640 0.0960 0.6062 0.091 Uiso calc R 1 . .
    H H16C 0.2963 0.0694 0.6414 0.091 Uiso calc R 1 . .
    N N1 0.10231(17) 0.09922(13) 0.40560(7) 0.0370(3) Uani d . 1 . .
    O O1 -0.08880(16) 0.07654(16) 0.28192(8) 0.0602(4) Uani d . 1 . .
    O O2 0.0208(2) 0.28227(14) 0.32369(9) 0.0621(4) Uani d . 1 . .
    S S1 0.04580(5) 0.15288(4) 0.31625(2) 0.04245(13) Uani d . 1 . .
    Cl Cl1 0.31210(9) 0.39887(5) 0.45712(4) 0.07026(19) Uani d . 1 . .
loop_
    _atom_site_aniso_label
    _atom_site_aniso_U_11
    _atom_site_aniso_U_22
    _atom_site_aniso_U_33
    _atom_site_aniso_U_12
    _atom_site_aniso_U_13
    _atom_site_aniso_U_23
    C1 0.0415(8) 0.0392(8) 0.0318(7) 0.0045(6) 0.0032(6) 0.0087(6)
    C2 0.0614(11) 0.0464(10) 0.0462(9) -0.0100(9) 0.0108(8) -0.0018(8)
    C3 0.0900(16) 0.0496(12) 0.0557(12) -0.0003(11) 0.0294(11) -0.0080(9)
    C4 0.0614(12) 0.0649(13) 0.0592(12) 0.0082(10) 0.0270(10) 0.0068(10)
    C5 0.0454(9) 0.0698(14) 0.0519(10) -0.0043(9) 0.0090(8) 0.0039(9)
    C6 0.0467(9) 0.0519(10) 0.0389(8) -0.0010(8) 0.0040(7) -0.0004(7)
    C7 0.0465(9) 0.0336(8) 0.0401(8) -0.0044(7) 0.0162(7) -0.0023(6)
    C8 0.0469(9) 0.0415(9) 0.0347(7) -0.0092(7) 0.0082(6) -0.0005(6)
    C9 0.0391(8) 0.0374(8) 0.0349(7) -0.0027(6) 0.0058(6) 0.0039(6)
    C10 0.0539(10) 0.0460(10) 0.0470(9) 0.0006(8) -0.0025(8) 0.0117(8)
    C11 0.0630(12) 0.0355(9) 0.0649(12) 0.0069(8) 0.0097(9) 0.0094(8)
    C12 0.0585(11) 0.0359(9) 0.0579(11) -0.0027(8) 0.0130(9) -0.0072(8)
    C13 0.0474(9) 0.0413(9) 0.0392(8) -0.0026(7) 0.0057(7) -0.0033(7)
    C14 0.0355(7) 0.0338(8) 0.0344(7) 0.0006(6) 0.0081(6) 0.0029(6)
    C15 0.0683(12) 0.0373(9) 0.0588(11) -0.0017(9) 0.0279(9) -0.0040(8)
    C16 0.0773(14) 0.0624(13) 0.0397(9) -0.0185(11) 0.0007(9) -0.0052(9)
    N1 0.0423(7) 0.0337(7) 0.0354(6) 0.0033(5) 0.0070(5) 0.0039(5)
    O1 0.0372(6) 0.0834(11) 0.0567(8) 0.0000(7) -0.0064(6) 0.0106(7)
    O2 0.0714(10) 0.0515(9) 0.0644(9) 0.0286(7) 0.0124(7) 0.0183(7)
    S1 0.0366(2) 0.0485(3) 0.0416(2) 0.01086(17) 0.00270(15) 0.01142(17)
    Cl1 0.0967(4) 0.0386(3) 0.0815(4) -0.0169(3) 0.0344(3) -0.0031(2)
_geom_special_details
;
;
loop_
    _geom_bond_atom_site_label_1
    _geom_bond_atom_site_label_2
    _geom_bond_site_symmetry_2
    _geom_bond_distance
    _geom_bond_publ_flag
    C1 C6 . 1.380(3) ?
    C1 C2 . 1.382(3) ?
    C1 S1 . 1.7559(17) ?
    C2 C3 . 1.387(3) ?
    C2 H2 . 0.9300 ?
    C3 C4 . 1.364(3) ?
    C3 H3 . 0.9300 ?
    C4 C5 . 1.365(3) ?
    C4 H4 . 0.9300 ?
    C5 C6 . 1.382(3) ?
    C5 H5 . 0.9300 ?
    C6 H6 . 0.9300 ?
    C7 C8 . 1.352(2) ?
    C7 N1 . 1.429(2) ?
    C7 C15 . 1.477(2) ?
    C8 C9 . 1.431(2) ?
    C8 C16 . 1.496(2) ?
    C9 C10 . 1.392(2) ?
    C9 C14 . 1.395(2) ?
    C10 C11 . 1.372(3) ?
    C10 H10 . 0.9300 ?
    C11 C12 . 1.385(3) ?
    C11 H11 . 0.9300 ?
    C12 C13 . 1.379(3) ?
    C12 H12 . 0.9300 ?
    C13 C14 . 1.389(2) ?
    C13 H13 . 0.9300 ?
    C14 N1 . 1.408(2) ?
    C15 Cl1 . 1.812(2) ?
    C15 H15A . 0.9700 ?
    C15 H15B . 0.9700 ?
    C16 H16A . 0.9600 ?
    C16 H16B . 0.9600 ?
    C16 H16C . 0.9600 ?
    N1 S1 . 1.6607(13) ?
    O1 S1 . 1.4216(15) ?
    O2 S1 . 1.4206(15) ?
loop_
    _geom_angle_atom_site_label_1
    _geom_angle_atom_site_label_2
    _geom_angle_atom_site_label_3
    _geom_angle_site_symmetry_1
    _geom_angle_site_symmetry_3
    _geom_angle
    _geom_angle_publ_flag
    C6 C1 C2 . . 121.15(17) ?
    C6 C1 S1 . . 119.29(13) ?
    C2 C1 S1 . . 119.53(14) ?
    C1 C2 C3 . . 118.21(19) ?
    C1 C2 H2 . . 120.9 ?
    C3 C2 H2 . . 120.9 ?
    C4 C3 C2 . . 120.80(19) ?
    C4 C3 H3 . . 119.6 ?
    C2 C3 H3 . . 119.6 ?
    C3 C4 C5 . . 120.56(19) ?
    C3 C4 H4 . . 119.7 ?
    C5 C4 H4 . . 119.7 ?
    C4 C5 C6 . . 120.1(2) ?
    C4 C5 H5 . . 119.9 ?
    C6 C5 H5 . . 119.9 ?
    C1 C6 C5 . . 119.14(18) ?
    C1 C6 H6 . . 120.4 ?
    C5 C6 H6 . . 120.4 ?
    C8 C7 N1 . . 108.80(14) ?
    C8 C7 C15 . . 126.40(17) ?
    N1 C7 C15 . . 124.29(16) ?
    C7 C8 C9 . . 108.21(15) ?
    C7 C8 C16 . . 127.22(17) ?
    C9 C8 C16 . . 124.53(17) ?
    C10 C9 C14 . . 119.47(16) ?
    C10 C9 C8 . . 132.44(16) ?
    C14 C9 C8 . . 108.08(14) ?
    C11 C10 C9 . . 118.82(17) ?
    C11 C10 H10 . . 120.6 ?
    C9 C10 H10 . . 120.6 ?
    C10 C11 C12 . . 120.91(18) ?
    C10 C11 H11 . . 119.5 ?
    C12 C11 H11 . . 119.5 ?
    C13 C12 C11 . . 121.79(18) ?
    C13 C12 H12 . . 119.1 ?
    C11 C12 H12 . . 119.1 ?
    C12 C13 C14 . . 117.02(17) ?
    C12 C13 H13 . . 121.5 ?
    C14 C13 H13 . . 121.5 ?
    C13 C14 C9 . . 121.98(15) ?
    C13 C14 N1 . . 130.59(15) ?
    C9 C14 N1 . . 107.42(13) ?
    C7 C15 Cl1 . . 113.22(13) ?
    C7 C15 H15A . . 108.9 ?
    Cl1 C15 H15A . . 108.9 ?
    C7 C15 H15B . . 108.9 ?
    Cl1 C15 H15B . . 108.9 ?
    H15A C15 H15B . . 107.7 ?
    C8 C16 H16A . . 109.5 ?
    C8 C16 H16B . . 109.5 ?
    H16A C16 H16B . . 109.5 ?
    C8 C16 H16C . . 109.5 ?
    H16A C16 H16C . . 109.5 ?
    H16B C16 H16C . . 109.5 ?
    C14 N1 C7 . . 107.46(13) ?
    C14 N1 S1 . . 120.74(11) ?
    C7 N1 S1 . . 127.36(12) ?
    O2 S1 O1 . . 120.13(10) ?
    O2 S1 N1 . . 106.45(8) ?
    O1 S1 N1 . . 106.64(8) ?
    O2 S1 C1 . . 109.81(9) ?
    O1 S1 C1 . . 108.11(9) ?
    N1 S1 C1 . . 104.57(7) ?
loop_
    _geom_torsion_atom_site_label_1
    _geom_torsion_atom_site_label_2
    _geom_torsion_atom_site_label_3
    _geom_torsion_atom_site_label_4
    _geom_torsion_site_symmetry_1
    _geom_torsion_site_symmetry_2
    _geom_torsion_site_symmetry_3
    _geom_torsion_site_symmetry_4
    _geom_torsion
    _geom_torsion_publ_flag
    C6 C1 C2 C3 . . . . 1.0(3) ?
    S1 C1 C2 C3 . . . . -176.87(15) ?
    C1 C2 C3 C4 . . . . 0.5(3) ?
    C2 C3 C4 C5 . . . . -1.8(4) ?
    C3 C4 C5 C6 . . . . 1.6(3) ?
    C2 C1 C6 C5 . . . . -1.2(3) ?
    S1 C1 C6 C5 . . . . 176.64(15) ?
    C4 C5 C6 C1 . . . . -0.1(3) ?
    N1 C7 C8 C9 . . . . 1.60(19) ?
    C15 C7 C8 C9 . . . . 173.60(16) ?
    N1 C7 C8 C16 . . . . -176.32(18) ?
    C15 C7 C8 C16 . . . . -4.3(3) ?
    C7 C8 C9 C10 . . . . -179.98(19) ?
    C16 C8 C9 C10 . . . . -2.0(3) ?
    C7 C8 C9 C14 . . . . -0.87(19) ?
    C16 C8 C9 C14 . . . . 177.12(17) ?
    C14 C9 C10 C11 . . . . 1.1(3) ?
    C8 C9 C10 C11 . . . . -179.89(19) ?
    C9 C10 C11 C12 . . . . -0.6(3) ?
    C10 C11 C12 C13 . . . . -0.3(3) ?
    C11 C12 C13 C14 . . . . 0.6(3) ?
    C12 C13 C14 C9 . . . . -0.1(2) ?
    C12 C13 C14 N1 . . . . -179.82(17) ?
    C10 C9 C14 C13 . . . . -0.8(2) ?
    C8 C9 C14 C13 . . . . 180.00(15) ?
    C10 C9 C14 N1 . . . . 179.02(15) ?
    C8 C9 C14 N1 . . . . -0.22(18) ?
    C8 C7 C15 Cl1 . . . . 91.1(2) ?
    N1 C7 C15 Cl1 . . . . -98.03(19) ?
    C13 C14 N1 C7 . . . . -179.07(16) ?
    C9 C14 N1 C7 . . . . 1.18(17) ?
    C13 C14 N1 S1 . . . . -21.1(2) ?
    C9 C14 N1 S1 . . . . 159.16(11) ?
    C8 C7 N1 C14 . . . . -1.75(17) ?
    C15 C7 N1 C14 . . . . -173.96(15) ?
    C8 C7 N1 S1 . . . . -157.84(13) ?
    C15 C7 N1 S1 . . . . 30.0(2) ?
    C14 N1 S1 O2 . . . . -176.12(13) ?
    C7 N1 S1 O2 . . . . -22.86(16) ?
    C14 N1 S1 O1 . . . . 54.50(14) ?
    C7 N1 S1 O1 . . . . -152.24(14) ?
    C14 N1 S1 C1 . . . . -59.89(14) ?
    C7 N1 S1 C1 . . . . 93.37(15) ?
    C6 C1 S1 O2 . . . . 43.32(16) ?
    C2 C1 S1 O2 . . . . -138.81(15) ?
    C6 C1 S1 O1 . . . . 176.10(14) ?
    C2 C1 S1 O1 . . . . -6.02(17) ?
    C6 C1 S1 N1 . . . . -70.55(15) ?
    C2 C1 S1 N1 . . . . 107.33(15) ?
loop_
    _geom_hbond_atom_site_label_D
    _geom_hbond_atom_site_label_H
    _geom_hbond_atom_site_label_A
    _geom_hbond_site_symmetry_A
    _geom_hbond_distance_DH
    _geom_hbond_distance_HA
    _geom_hbond_distance_DA
    _geom_hbond_angle_DHA
    _geom_hbond_publ_flag
    C2 H2 O1 . 0.93 2.51 2.886(3) 104 Y
    C13 H13 O1 . 0.93 2.47 3.033(2) 119 Y
    C15 H15B O2 . 0.97 2.31 2.853(3) 114 Y
    C2 H2 O2 2_545 0.93 2.48 3.314(2) 149 Y
    C16 H16A Cg2 4_566 0.96 2.94 3.777(2) 146 y
    C16 H16B Cg3 3_656 0.96 2.92 3.781(3) 149 y
