# Supplementary material for: 2-Chloro­methyl-3-methyl-1-phenyl­sulfonyl-1H-indole
Source: Acta Crystallogr Sect E Struct Rep Online. 2009 Oct 17;65(Pt 11):o2733. doi: 10.1107/S1600536809041191 (PMC2970994; doi:10.1107/S1600536809041191)
Supplement: Supplementary file 2 [file e-65-o2733-Isup2.hkl]

#
# h,k,l, Fc-squared, Fo-squared, sigma(Fo-squared) and status flag
#
data_I
_shelx_title ' VDI09I in P2(1)/c'
_shelx_refln_list_code          4
_shelx_F_calc_maximum      263.15
_exptl_crystal_F_000       664.00
_reflns_d_resolution_high  0.7363
 
loop_
 _symmetry_equiv_pos_as_xyz
 'x, y, z'
 '-x, y+1/2, -z+1/2'
 '-x, -y, -z'
 'x, -y-1/2, z-1/2'
 
_cell_length_a     7.9769
_cell_length_b    10.8064
_cell_length_c    17.3418
_cell_angle_alpha  90.000
_cell_angle_beta   97.500
_cell_angle_gamma  90.000
 
_shelx_F_squared_multiplier     1.000
 
loop_
 _refln_index_h
 _refln_index_k
 _refln_index_l
 _refln_F_squared_calc
 _refln_F_squared_meas
 _refln_F_squared_sigma
 _refln_observed_status
   1   0   0     6742.03     6901.82     92.37 o
   2   0   0     2672.38     3105.11     33.62 o
   3   0   0      992.63      820.94     10.29 o
   4   0   0       30.87       50.64      1.47 o
   5   0   0      980.46      981.37     10.57 o
   6   0   0       80.04       78.72      3.30 o
   7   0   0      219.22      241.47      6.05 o
   8   0   0        1.81        0.34      1.58 o
   9   0   0       66.41       60.67      3.51 o
  10   0   0       27.47       29.65      3.75 o
   1   1   0     4479.57     4732.00     42.41 o
   2   1   0        0.01        1.28      0.23 o
   3   1   0      768.84      716.80      6.43 o
   4   1   0     1066.92      956.97      9.56 o
   5   1   0       71.95       79.90      1.50 o
   6   1   0     1008.76     1018.29      9.43 o
   7   1   0      337.39      346.18      4.52 o
   8   1   0       48.38       46.88      1.93 o
   9   1   0       49.50       46.25      2.32 o
  10   1   0       15.55       20.39      2.52 o
   0   2   0      147.35      132.49      2.52 o
   1   2   0     1447.38     1432.88     12.22 o
   2   2   0     1487.26     1636.79     13.95 o
   3   2   0      193.99      207.01      2.52 o
   4   2   0       53.91       50.71      1.27 o
   5   2   0      318.11      332.07      4.34 o
   6   2   0      222.03      225.89      3.96 o
   7   2   0       15.15       18.81      1.68 o
   8   2   0       31.93       37.95      1.99 o
   9   2   0       72.78       80.83      2.84 o
  10   2   0        3.75        7.51      2.13 o
   1   3   0     6028.75     6491.57     57.24 o
   2   3   0     1361.80     1322.42     12.80 o
   3   3   0     2625.61     2879.21     25.57 o
   4   3   0      179.43      169.14      2.56 o
   5   3   0       30.77       41.28      1.56 o
   6   3   0        0.12       -0.98      0.98 o
   7   3   0       72.77       71.63      2.74 o
   8   3   0        9.35        5.45      1.49 o
   9   3   0        0.17        0.42      1.49 o
  10   3   0        4.05        8.40      2.02 o
   0   4   0     5551.33     6012.14     70.64 o
   1   4   0       65.96       75.71      1.17 o
   2   4   0      197.62      193.10      2.59 o
   3   4   0     1036.39      962.41      9.65 o
   4   4   0        3.40        5.29      0.74 o
   5   4   0     1043.84     1090.80     14.27 o
   6   4   0        8.63        3.31      1.33 o
   7   4   0      133.37      146.57      5.27 o
   8   4   0      106.64      110.54      3.43 o
   9   4   0        0.20        1.07      1.79 o
  10   4   0        3.70        2.88      1.95 o
   1   5   0     1461.28     1668.41     16.05 o
   2   5   0     1369.39     1510.25     17.13 o
   3   5   0      294.54      268.55      4.26 o
   4   5   0       75.03       65.71      1.96 o
   5   5   0      212.52      202.31      3.85 o
   6   5   0      484.25      442.24      7.94 o
   7   5   0      129.96      134.46      3.91 o
   8   5   0       71.47       70.74      3.22 o
   9   5   0       43.72       41.68      2.94 o
  10   5   0        0.31        2.00      2.13 o
   0   6   0       95.06       83.89      2.13 o
   1   6   0      208.34      166.50      2.70 o
   2   6   0      660.27      642.55      7.88 o
   3   6   0       26.38       20.11      1.20 o
   4   6   0       21.36       30.66      1.49 o
   5   6   0      331.57      311.13      6.05 o
   6   6   0       35.81       34.41      2.21 o
   7   6   0       74.42       66.09      2.93 o
   8   6   0       38.38       37.52      3.09 o
   9   6   0       59.60       80.08      3.78 o
   1   7   0      272.87      284.47      4.59 o
   2   7   0      794.94      696.57      8.62 o
   3   7   0      277.12      302.03      4.50 o
   4   7   0      152.78      151.18      3.35 o
   5   7   0       41.07       52.38      2.54 o
   6   7   0      222.39      213.00      5.07 o
   7   7   0       24.52       20.52      2.17 o
   8   7   0       23.91       33.66      3.17 o
   9   7   0        2.19       -2.40      2.40 o
   0   8   0      392.57      411.16      8.00 o
   1   8   0       15.21       28.76      1.45 o
   2   8   0      222.08      224.52      4.10 o
   3   8   0      241.77      239.09      4.41 o
   4   8   0        0.00        0.86      1.37 o
   5   8   0        7.65        7.82      1.65 o
   6   8   0       10.68       15.43      2.01 o
   7   8   0        8.06       10.52      2.43 o
   8   8   0        0.02       -0.43      2.30 o
   9   8   0       33.66       34.09      5.85 o
   1   9   0      930.38      867.87     13.45 o
   2   9   0        0.52        1.92      1.32 o
   3   9   0      107.03      118.06      3.56 o
   4   9   0        3.25        2.59      1.48 o
   5   9   0      100.76      100.59      3.60 o
   6   9   0      325.20      285.09      7.48 o
   7   9   0       52.45       54.79      3.71 o
   8   9   0       10.88       13.46      2.83 o
   0  10   0       23.57       24.19      2.69 o
   1  10   0      235.77      229.16      5.11 o
   2  10   0      108.57      118.73      3.65 o
   3  10   0       57.44       61.47      2.79 o
   4  10   0      228.78      205.04      5.08 o
   5  10   0       91.30       95.06      4.88 o
   6  10   0        6.58        7.59      3.05 o
   7  10   0        1.21       -1.43      2.14 o
   1  11   0      252.56      250.75      5.66 o
   2  11   0      211.66      200.50      5.02 o
   3  11   0       38.93       42.56      2.53 o
   4  11   0        6.76        5.53      2.01 o
   5  11   0       78.75       81.96      4.23 o
   6  11   0       15.25       22.04      4.86 o
   7  11   0        1.64       -2.64      2.64 o
   0  12   0       55.17       57.00      4.12 o
   1  12   0        1.07        4.42      1.86 o
   2  12   0        0.00        0.95      1.74 o
   3  12   0        1.55        0.76      1.84 o
   4  12   0       21.04       19.80      3.09 o
   5  12   0       41.49       38.67      3.89 o
   6  12   0        2.12        1.75      2.80 o
   1  13   0       42.30       43.56      4.76 o
   2  13   0       21.35       26.53      3.45 o
   3  13   0        0.15        4.00      2.58 o
   4  13   0       54.98       61.12      4.71 o
   0  14   0       73.89       77.45      7.27 o
   1  14   0       14.57       17.79      3.34 o
   2  14   0      139.09      156.12      7.09 o
   3  14   0        7.34        9.33      3.23 o
 -10   1   1       79.95       71.14      3.26 o
  -9   1   1       54.63       62.73      2.56 o
  -8   1   1        3.83        2.90      1.18 o
  -7   1   1       18.59       13.55      1.20 o
  -6   1   1     1278.55     1226.73     11.75 o
  -5   1   1       11.53       14.16      1.00 o
  -4   1   1       43.62       49.93      1.00 o
  -3   1   1     1085.19     1082.88      8.60 o
  -2   1   1     1707.32     1672.17     11.20 o
  -1   1   1      244.60      219.08      1.78 o
   0   1   1     4426.96     3487.67     77.55 o
   1   1   1    10732.22    10471.67     93.46 o
   2   1   1      667.08      634.04      4.74 o
   3   1   1      534.17      615.81      5.33 o
   4   1   1       89.43      124.21      1.62 o
   5   1   1       34.98       24.00      0.94 o
   6   1   1       22.45       21.03      1.48 o
   7   1   1       10.71       15.33      2.60 o
   8   1   1       94.96      106.41      2.67 o
   9   1   1       22.49       17.93      1.79 o
  10   1   1        0.44       -2.11      2.11 o
 -10   2   1       21.98       31.17      2.80 o
  -9   2   1       10.33       13.15      1.70 o
  -8   2   1        5.55       -0.89      1.31 o
  -7   2   1      550.98      548.58      8.41 o
  -6   2   1      152.23      140.67      2.55 o
  -5   2   1      211.64      199.81      2.63 o
  -4   2   1        0.01       -0.45      0.45 o
  -3   2   1        2.12        4.52      0.37 o
  -2   2   1     5636.43     5587.11     44.44 o
  -1   2   1       71.27       94.96      1.16 o
   0   2   1     9641.70     9611.22     77.28 o
   1   2   1     3360.83     3552.14     29.86 o
   2   2   1      522.66      577.92      5.68 o
   3   2   1     1201.22     1351.28     13.08 o
   4   2   1     1237.71     1248.86     13.22 o
   5   2   1      249.26      258.79      5.47 o
   6   2   1      771.00      725.05      8.51 o
   7   2   1      386.46      340.82      5.92 o
   8   2   1       22.38       29.64      1.85 o
   9   2   1      125.86      121.14      3.72 o
  10   2   1        0.02       -0.06      2.11 o
 -10   3   1        0.89        0.64      1.76 o
  -9   3   1       28.60       28.84      2.08 o
  -8   3   1      165.59      157.13      3.94 o
  -7   3   1      157.85      147.14      3.55 o
  -6   3   1      344.34      323.39      6.16 o
  -5   3   1      401.43      402.92      5.51 o
  -4   3   1      560.59      530.24      6.04 o
  -3   3   1      147.53      159.03      2.73 o
  -2   3   1      518.89      544.89      6.03 o
  -1   3   1        7.83       10.00      0.48 o
   0   3   1      660.18      714.75      6.28 o
   1   3   1        8.61       20.31      0.59 o
   2   3   1     1877.45     1844.05     20.43 o
   3   3   1     1372.35     1467.43     15.26 o
   4   3   1      307.68      265.76      3.58 o
   5   3   1      453.24      423.43      5.75 o
   6   3   1      265.38      241.95      4.44 o
   7   3   1        8.94        3.49      1.37 o
   8   3   1        4.94        2.97      1.44 o
   9   3   1        1.31        1.72      2.10 o
  10   3   1        7.47        7.61      2.26 o
 -10   4   1       50.51       51.37      3.01 o
  -9   4   1       76.51       84.03      3.31 o
  -8   4   1        2.08        6.71      1.59 o
  -7   4   1       31.43       27.21      2.05 o
  -6   4   1      125.57      133.38      3.57 o
  -5   4   1       26.80       33.40      1.43 o
  -4   4   1       30.79       21.44      1.07 o
  -3   4   1       43.48       40.77      1.24 o
  -2   4   1      126.90      118.22      1.84 o
  -1   4   1        0.51        2.92      0.36 o
   0   4   1       44.52       31.88      1.37 o
   1   4   1     1493.24     1685.03     18.75 o
   2   4   1        5.91        1.48      0.47 o
   3   4   1      757.80      743.89      8.91 o
   4   4   1       13.73       10.07      0.88 o
   5   4   1        0.61       -0.33      0.75 o
   6   4   1        2.15        0.44      1.31 o
   7   4   1       75.40       73.46      3.04 o
   8   4   1       13.58       13.12      1.77 o
   9   4   1       71.68       78.89      3.63 o
  10   4   1       45.08       52.14      3.94 o
 -10   5   1       11.59       14.37      2.81 o
  -9   5   1        8.26        3.74      1.99 o
  -8   5   1       36.28       35.84      2.53 o
  -7   5   1        2.14       -0.53      1.40 o
  -6   5   1      115.47      103.34      3.25 o
  -5   5   1       42.63       51.21      1.89 o
  -4   5   1        1.22        0.92      0.81 o
  -3   5   1      125.39      112.67      2.17 o
  -2   5   1        0.14        1.19      0.49 o
  -1   5   1     3222.17     3403.03     34.35 o
   0   5   1        2.56        7.68      0.51 o
   1   5   1       15.03       21.34      1.07 o
   2   5   1     2167.08     2315.62     25.75 o
   3   5   1      277.05      216.53      3.34 o
   4   5   1      174.97      201.25      3.30 o
   5   5   1      189.36      166.19      3.40 o
   6   5   1      162.09      165.28      4.20 o
   7   5   1        4.10        6.24      1.56 o
   8   5   1       81.83       87.80      3.58 o
   9   5   1       14.70        9.62      2.15 o
  10   5   1       30.39       36.06      3.50 o
  -9   6   1       23.92       21.66      2.60 o
  -8   6   1        2.36        2.72      1.84 o
  -7   6   1        9.41        7.33      1.73 o
  -6   6   1       62.39       68.38      2.87 o
  -5   6   1      258.25      253.47      5.24 o
  -4   6   1       10.31        8.60      1.08 o
  -3   6   1       75.74       62.18      1.73 o
  -2   6   1     2249.98     2388.04     26.48 o
  -1   6   1     1673.92     1948.74     20.15 o
   0   6   1       18.46       33.10      1.10 o
   1   6   1      663.69      576.66      8.25 o
   2   6   1      208.42      232.25      3.54 o
   3   6   1        4.17        4.84      1.18 o
   4   6   1      906.88      893.18     11.99 o
   5   6   1        8.45       12.95      1.38 o
   6   6   1       39.35       36.76      2.24 o
   7   6   1       43.92       46.61      2.61 o
   8   6   1       30.00       39.72      3.29 o
   9   6   1       71.14       74.67      3.67 o
  -9   7   1       30.30       30.37      3.34 o
  -8   7   1       71.32       70.41      3.99 o
  -7   7   1        3.09        2.84      1.68 o
  -6   7   1       23.36       23.68      2.03 o
  -5   7   1      478.60      425.01      7.75 o
  -4   7   1      194.65      200.77      3.95 o
  -3   7   1      172.69      179.03      3.51 o
  -2   7   1      386.20      412.87      6.19 o
  -1   7   1       48.42       48.87      1.53 o
   0   7   1      994.69     1025.49     11.09 o
   1   7   1     1219.91     1193.73     13.86 o
   2   7   1      494.85      519.06      6.72 o
   3   7   1      448.31      415.01      5.72 o
   4   7   1      490.36      490.91      7.45 o
   5   7   1      241.94      223.95      4.97 o
   6   7   1      349.28      318.94      6.55 o
   7   7   1       93.33       89.89      4.08 o
   8   7   1        1.23       -0.67      2.13 o
   9   7   1        2.55        1.23      2.58 o
  -9   8   1       67.12       72.48      5.55 o
  -8   8   1        0.56        5.29      2.38 o
  -7   8   1      130.57      127.86      5.89 o
  -6   8   1       59.23       64.78      2.96 o
  -5   8   1       29.66       32.10      2.20 o
  -4   8   1      768.65      731.34     11.82 o
  -3   8   1      486.64      457.03      7.98 o
  -2   8   1       16.14       17.96      1.51 o
  -1   8   1      296.70      304.29      4.99 o
   0   8   1      888.67      903.29     10.91 o
   1   8   1       81.13       79.65      2.05 o
   2   8   1      155.22      144.04      4.59 o
   3   8   1      211.46      209.13      4.08 o
   4   8   1       45.06       39.69      2.22 o
   5   8   1       92.16       88.90      3.31 o
   6   8   1        0.98        2.49      1.95 o
   7   8   1      329.24      338.04      8.53 o
   8   8   1      102.10       97.79      4.74 o
  -8   9   1      109.52      117.91      6.25 o
  -7   9   1       48.48       54.91      3.76 o
  -6   9   1        0.34        0.19      1.67 o
  -5   9   1       75.76       78.61      3.21 o
  -4   9   1       39.04       35.90      2.27 o
  -3   9   1      131.06      128.18      3.72 o
  -2   9   1       64.42       61.28      2.55 o
  -1   9   1        9.58       12.15      1.60 o
   0   9   1      493.10      435.91      6.76 o
   1   9   1        0.21        2.35      1.35 o
   2   9   1       84.57       83.26      3.57 o
   3   9   1      352.34      315.91      6.28 o
   4   9   1      227.37      223.36      5.14 o
   5   9   1       30.39       32.74      2.74 o
   6   9   1      173.88      200.57      6.14 o
   7   9   1       75.37       75.54      4.24 o
   8   9   1        0.04        2.57      2.43 o
  -7  10   1        0.01       -1.55      4.15 o
  -6  10   1       15.67       16.09      2.51 o
  -5  10   1      113.74      116.31      4.70 o
  -4  10   1       58.26       53.85      2.76 o
  -3  10   1        0.03       -1.28      1.36 o
  -2  10   1      480.21      428.65      7.91 o
  -1  10   1      405.75      332.45      6.59 o
   0  10   1      166.43      146.55      3.97 o
   1  10   1       79.61       76.57      2.94 o
   2  10   1       38.92       42.38      2.35 o
   3  10   1        6.43        3.24      1.54 o
   4  10   1        8.84        9.65      2.04 o
   5  10   1       26.03       25.55      3.10 o
   6  10   1        8.56        6.68      2.50 o
   7  10   1        1.24       -0.92      2.21 o
  -7  11   1        0.08        0.48      3.86 o
  -6  11   1        5.03        3.42      3.15 o
  -5  11   1      114.85      115.63      5.82 o
  -4  11   1        1.29        5.08      2.00 o
  -3  11   1       96.42       82.97      3.98 o
  -2  11   1      191.87      198.56      4.96 o
  -1  11   1       91.42       93.19      3.37 o
   0  11   1      150.91      170.00      4.48 o
   1  11   1        7.96       17.48      1.93 o
   2  11   1        2.94        4.49      2.25 o
   3  11   1       20.14       21.68      3.24 o
   4  11   1        1.66        0.00      1.79 o
   5  11   1        0.22       -0.27      1.95 o
   6  11   1       23.13       23.16      2.79 o
   7  11   1       24.57       25.79      3.83 o
  -6  12   1        0.50       -0.49      2.66 o
  -5  12   1        5.78        8.83      2.82 o
  -4  12   1       73.10       68.06      4.48 o
  -3  12   1        2.04        5.05      2.41 o
  -2  12   1        0.46        1.86      1.81 o
  -1  12   1      156.22      169.18      5.45 o
   0  12   1       21.11       31.69      2.76 o
   1  12   1       29.16       28.77      2.59 o
   2  12   1       54.60       52.47      3.23 o
   3  12   1       44.59       48.29      3.27 o
   4  12   1        1.83        1.02      2.00 o
   5  12   1        2.43        1.84      2.66 o
   6  12   1        0.02       -2.53      2.53 o
  -5  13   1       10.96       15.30      3.43 o
  -4  13   1       53.49       60.03      4.68 o
  -3  13   1        2.54        3.97      2.59 o
  -2  13   1        2.80        0.58      2.45 o
  -1  13   1        5.13        2.80      2.36 o
   0  13   1       42.00       51.24      4.07 o
   1  13   1        0.12        0.26      2.32 o
   2  13   1        0.57       -1.16      2.25 o
   3  13   1       60.96       69.25      4.66 o
   4  13   1       20.71       28.17      3.57 o
  -3  14   1       27.59       39.96      4.32 o
  -2  14   1      134.42      155.78     11.80 o
  -1  14   1        4.27       11.01      3.25 o
   0  14   1        5.30        9.17      4.15 o
   1  14   1       15.53       26.21      5.15 o
   2  14   1        0.55        3.25      3.96 o
   3  14   1        9.76       10.10      3.09 o
 -10   0   2       13.86       13.02      3.33 o
  -9   0   2       10.14        4.13      2.14 o
  -8   0   2      188.84      185.78      5.51 o
  -7   0   2      437.78      386.42      7.86 o
  -6   0   2       11.11       10.20      1.11 o
  -5   0   2     1175.17     1061.31     11.38 o
  -4   0   2     1294.82     1236.57     12.88 o
  -3   0   2     1368.99     1422.53     13.65 o
  -2   0   2    69250.07    62390.34   1243.09 o
  -1   0   2     8178.12     8459.98     75.21 o
   0   0   2      195.55      160.19     10.39 o
   1   0   2     2660.61     2694.42     27.05 o
   2   0   2     4095.95     4210.50     41.74 o
   3   0   2     1970.04     1936.28     21.21 o
   4   0   2       96.26      112.82      3.31 o
   5   0   2       65.79       86.61      2.19 o
   6   0   2      142.02      162.85      3.45 o
   7   0   2     1986.47     1891.65     31.07 o
   8   0   2      150.12      107.59      4.10 o
   9   0   2       62.69       77.89      4.74 o
  10   0   2        2.37        3.73      3.92 o
 -10   1   2       33.95       39.76      2.62 o
  -9   1   2       85.38       73.85      2.72 o
  -8   1   2      177.56      188.59      3.60 o
  -7   1   2       69.29       69.61      1.89 o
  -6   1   2      749.08      682.55      6.54 o
  -5   1   2      559.70      561.00      5.72 o
  -4   1   2        9.89       11.53      0.70 o
  -3   1   2     3609.37     3882.80     28.38 o
  -2   1   2     3924.05     4270.48     27.26 o
  -1   1   2     2122.37     2297.91     16.26 o
   0   1   2     2081.95     2193.14     18.34 o
   1   1   2     2811.60     3073.67     27.41 o
   2   1   2      770.23      684.80      5.73 o
   3   1   2     1514.57     1610.91     14.59 o
   4   1   2      701.82      671.83      6.57 o
   5   1   2      737.24      744.98      7.97 o
   6   1   2      420.15      400.27      5.78 o
   7   1   2        0.74        3.16      1.35 o
   8   1   2        0.14        0.31      1.11 o
   9   1   2        2.38        3.25      1.78 o
  10   1   2        0.01       -1.66      1.93 o
 -10   2   2       39.65       42.71      2.72 o
  -9   2   2        0.03       -0.58      1.33 o
  -8   2   2       29.57       29.42      1.86 o
  -7   2   2       30.27       30.79      1.54 o
  -6   2   2      299.27      292.80      4.25 o
  -5   2   2      103.79       91.00      2.40 o
  -4   2   2      448.12      501.25      6.29 o
  -3   2   2     2066.45     2172.12     18.39 o
  -2   2   2      860.09      808.40      7.12 o
  -1   2   2     1156.90     1240.10     11.19 o
   0   2   2       48.36       49.96      0.74 o
   1   2   2     1937.96     2019.57     19.21 o
   2   2   2      338.10      383.52      3.99 o
   3   2   2      387.18      384.03      4.19 o
   4   2   2       73.84       66.30      1.52 o
   5   2   2       16.51       18.55      1.15 o
   6   2   2      277.26      278.02      4.42 o
   7   2   2       35.87       35.99      2.27 o
   8   2   2        7.45        2.71      1.27 o
   9   2   2        6.96        5.64      1.68 o
  10   2   2        7.19        0.90      2.25 o
 -10   3   2       13.59       12.06      2.58 o
  -9   3   2       20.89       19.74      1.86 o
  -8   3   2      122.12      139.63      3.70 o
  -7   3   2        4.82        5.46      1.33 o
  -6   3   2      413.70      398.59      7.18 o
  -5   3   2      172.52      149.76      3.05 o
  -4   3   2     1040.36     1132.81     14.42 o
  -3   3   2       60.70       47.23      1.28 o
  -2   3   2     2728.74     2741.13     30.08 o
  -1   3   2     4890.48     5186.56     45.78 o
   0   3   2       61.26       61.53      0.86 o
   1   3   2      727.54      731.61      7.76 o
   2   3   2        0.40        0.95      0.57 o
   3   3   2       57.40       77.66      1.48 o
   4   3   2     1782.20     1892.73     19.65 o
   5   3   2      125.71      114.13      2.38 o
   6   3   2       68.87       66.41      2.26 o
   7   3   2       24.63       18.22      2.34 o
   8   3   2       19.94       13.55      1.72 o
   9   3   2        8.60       11.66      1.92 o
  10   3   2       42.36       40.34      3.05 o
 -10   4   2        3.74        0.39      1.85 o
  -9   4   2       34.19       39.55      2.64 o
  -8   4   2        0.18        1.44      1.42 o
  -7   4   2       14.02        9.85      1.66 o
  -6   4   2       48.42       45.70      2.27 o
  -5   4   2      461.68      460.01      6.20 o
  -4   4   2     2078.54     2075.91     25.58 o
  -3   4   2      265.93      316.66      4.32 o
  -2   4   2     1464.81     1529.91     17.19 o
  -1   4   2     2252.31     2218.23     24.47 o
   0   4   2      121.45      120.02      1.62 o
   1   4   2      428.20      407.98      4.63 o
   2   4   2      240.65      199.67      2.88 o
   3   4   2     2992.56     3344.65     36.77 o
   4   4   2       58.85       60.82      1.31 o
   5   4   2       38.44       36.58      1.48 o
   6   4   2      278.26      278.95      4.95 o
   7   4   2       59.65       54.12      2.61 o
   8   4   2       18.03       19.12      2.39 o
   9   4   2       19.35       26.09      2.50 o
  10   4   2       70.26       63.48      6.15 o
 -10   5   2       68.89       79.75      4.93 o
  -9   5   2       61.64       67.46      3.07 o
  -8   5   2      106.59      108.50      3.84 o
  -7   5   2       80.28       77.63      3.07 o
  -6   5   2        4.07        2.31      1.34 o
  -5   5   2       62.76       54.27      1.78 o
  -4   5   2      424.05      438.01      5.86 o
  -3   5   2      798.31      839.29     17.54 o
  -2   5   2       23.12       24.64      1.03 o
  -1   5   2      452.83      476.71      5.93 o
   0   5   2     1745.37     1875.26     19.24 o
   1   5   2        4.48        1.53      0.86 o
   2   5   2        0.31        3.61      0.63 o
   3   5   2      321.26      317.33      4.44 o
   4   5   2     1507.30     1480.77     15.77 o
   5   5   2      503.66      469.92      7.08 o
   6   5   2      109.34      104.44      3.33 o
   7   5   2        2.92        4.07      2.05 o
   8   5   2        6.45       11.07      1.97 o
   9   5   2      108.71      120.69      4.40 o
  -9   6   2        0.19       -1.84      1.84 o
  -8   6   2       20.99       20.73      2.25 o
  -7   6   2        1.13        2.10      1.54 o
  -6   6   2       57.93       56.55      2.58 o
  -5   6   2       17.99       15.29      1.59 o
  -4   6   2      334.70      334.89      4.90 o
  -3   6   2     1930.83     1931.68     21.77 o
  -2   6   2       37.16       30.68      1.10 o
  -1   6   2      517.50      543.59      7.59 o
   0   6   2     1112.36     1081.03     11.54 o
   1   6   2        3.15        6.64      0.77 o
   2   6   2      751.39      792.80      9.57 o
   3   6   2       84.22       78.08      1.93 o
   4   6   2       59.47       62.18      2.22 o
   5   6   2      372.40      363.28      5.96 o
   6   6   2      312.93      282.45      5.90 o
   7   6   2       75.93       80.83      3.79 o
   8   6   2       24.40       34.93      3.08 o
   9   6   2       76.63       73.02      3.65 o
  -9   7   2       46.78       56.59      3.92 o
  -8   7   2        0.19       -1.68      1.68 o
  -7   7   2       29.59       32.20      2.46 o
  -6   7   2       11.09       11.11      1.92 o
  -5   7   2        7.01       10.22      1.66 o
  -4   7   2      555.49      543.00      9.09 o
  -3   7   2       14.49       11.56      1.04 o
  -2   7   2      684.79      664.91      8.32 o
  -1   7   2      628.00      696.80      7.95 o
   0   7   2        6.82       18.54      0.89 o
   1   7   2     1028.24     1030.17     12.22 o
   2   7   2       47.58       49.38      1.67 o
   3   7   2        0.21        1.09      0.63 o
   4   7   2      611.13      624.00      9.03 o
   5   7   2       75.07       67.04      2.78 o
   6   7   2        0.60        1.42      1.49 o
   7   7   2       34.18       28.11      2.78 o
   8   7   2       33.59       31.11      3.04 o
   9   7   2       17.16       25.41      2.73 o
  -9   8   2        1.60        1.69      2.89 o
  -8   8   2        1.93        3.05      2.32 o
  -7   8   2       16.86       15.55      2.11 o
  -6   8   2       32.14       32.15      2.27 o
  -5   8   2      166.42      174.26      4.52 o
  -4   8   2       15.36       14.72      2.02 o
  -3   8   2       45.65       36.00      2.00 o
  -2   8   2      131.84      152.39      3.23 o
  -1   8   2      476.23      493.66      7.39 o
   0   8   2       79.04       77.41      1.87 o
   1   8   2       40.43       43.94      1.58 o
   2   8   2      208.95      196.55      4.23 o
   3   8   2       41.33       37.98      2.07 o
   4   8   2       34.44       29.84      2.06 o
   5   8   2      123.73      132.90      3.89 o
   6   8   2        7.99       12.33      2.30 o
   7   8   2       20.68       21.07      2.79 o
   8   8   2        0.03        2.36      2.27 o
  -8   9   2       27.30       26.06      3.96 o
  -7   9   2        8.00       12.48      2.56 o
  -6   9   2       10.15        7.84      1.86 o
  -5   9   2       21.22       22.29      2.06 o
  -4   9   2       28.56       30.03      2.13 o
  -3   9   2      387.38      367.07      6.95 o
  -2   9   2       12.64       15.95      1.66 o
  -1   9   2     1701.88     1601.35     23.17 o
   0   9   2      322.59      279.41      4.92 o
   1   9   2     1152.10     1151.21     16.25 o
   2   9   2      560.10      578.56      9.97 o
   3   9   2       16.26       22.75      1.92 o
   4   9   2      428.73      384.86      7.39 o
   5   9   2      321.99      291.19      7.32 o
   6   9   2        5.88       10.04      2.93 o
   7   9   2        2.92        1.45      2.14 o
   8   9   2        4.71        2.85      2.48 o
  -7  10   2       10.08       13.40      3.27 o
  -6  10   2      119.62      127.83      6.12 o
  -5  10   2        0.20       -0.09      2.11 o
  -4  10   2        2.53        3.74      1.61 o
  -3  10   2      109.11      104.95      3.57 o
  -2  10   2      102.50      101.51      3.60 o
  -1  10   2       32.60       36.68      2.23 o
   0  10   2      242.69      228.01      5.10 o
   1  10   2       94.08       89.96      3.12 o
   2  10   2        3.45        3.91      1.43 o
   3  10   2        6.94        7.38      1.83 o
   4  10   2       12.97       14.64      2.95 o
   5  10   2       97.29      108.93      5.86 o
   6  10   2       37.50       35.66      3.54 o
   7  10   2       13.29       13.22      4.39 o
  -7  11   2       36.84       37.92      4.22 o
  -6  11   2        0.90        3.73      2.82 o
  -5  11   2        6.33        8.43      2.93 o
  -4  11   2      204.04      210.57      6.17 o
  -3  11   2        9.50        9.85      2.08 o
  -2  11   2       93.87       86.65      3.56 o
  -1  11   2        9.67       11.87      1.75 o
   0  11   2       10.35       12.43      2.08 o
   1  11   2      135.05      129.73      4.56 o
   2  11   2        1.38        2.04      1.65 o
   3  11   2       25.84       21.51      2.37 o
   4  11   2      140.48      143.78      5.93 o
   5  11   2        1.53        0.14      2.04 o
   6  11   2       19.54       18.44      2.79 o
  -6  12   2        3.57       -1.88      2.54 o
  -5  12   2        0.64        2.27      3.38 o
  -4  12   2       23.47       22.18      3.16 o
  -3  12   2        8.43       10.08      2.26 o
  -2  12   2      182.89      175.96      9.78 o
  -1  12   2        4.95        6.89      2.05 o
   0  12   2       29.79       37.50      2.82 o
   1  12   2       11.48        9.77      2.03 o
   2  12   2      112.17      107.82      4.39 o
   3  12   2        1.15        1.00      1.88 o
   4  12   2       39.82       33.51      3.01 o
   5  12   2       25.74       27.65      2.97 o
  -5  13   2       35.70       38.45      4.25 o
  -4  13   2        3.42        2.40      2.66 o
  -3  13   2        0.55       -0.83      2.34 o
  -2  13   2       16.90       26.04      8.17 o
  -1  13   2       29.25       34.20      3.57 o
   0  13   2        1.74        0.70      1.91 o
   1  13   2       40.23       48.10      3.43 o
   2  13   2        6.97        5.41      2.61 o
   3  13   2        9.78       13.17      2.40 o
   4  13   2       51.11       51.08      4.34 o
  -3  14   2       39.82       52.01      4.71 o
  -2  14   2        1.59        2.68      2.89 o
  -1  14   2       14.61       16.68      3.34 o
   0  14   2      153.51      165.29      7.05 o
   1  14   2       53.70       62.76      4.73 o
   2  14   2        6.87        7.78      3.54 o
 -10   1   3       14.97       18.87      2.97 o
  -9   1   3        2.42        2.36      1.41 o
  -8   1   3      162.01      152.53      3.23 o
  -7   1   3      136.78      145.27      2.60 o
  -6   1   3      233.45      220.28      2.64 o
  -5   1   3      556.92      582.16      5.58 o
  -4   1   3     1336.18     1264.66     11.03 o
  -3   1   3     6710.89     6884.50     54.55 o
  -2   1   3    14018.66    14529.43    110.94 o
  -1   1   3      212.54      206.68      2.37 o
   0   1   3       31.78       25.29      0.51 o
   1   1   3     8556.94     8551.00     72.51 o
   2   1   3     1249.05     1282.62     11.52 o
   3   1   3      367.38      487.42      4.52 o
   4   1   3      114.27      161.89      1.86 o
   5   1   3       50.13       50.02      2.00 o
   6   1   3      202.23      230.31      3.33 o
   7   1   3       58.11       53.38      1.98 o
   8   1   3       43.64       49.72      1.97 o
   9   1   3        0.02       -1.90      1.90 o
  10   1   3        2.92        3.14      2.20 o
 -10   2   3        6.54        6.63      2.01 o
  -9   2   3       11.86       17.87      1.81 o
  -8   2   3       88.53       73.40      2.62 o
  -7   2   3       72.80       76.84      2.49 o
  -6   2   3      276.17      278.05      3.81 o
  -5   2   3       40.47       38.34      1.12 o
  -4   2   3     2929.06     3040.23     28.67 o
  -3   2   3      675.18      529.66      4.90 o
  -2   2   3     2377.33     2646.00     21.17 o
  -1   2   3      511.76      511.67      4.81 o
   0   2   3    18541.86    18654.67    157.50 o
   1   2   3     4818.57     4747.54     47.84 o
   2   2   3      632.76      600.06      6.43 o
   3   2   3       71.80       56.90      1.11 o
   4   2   3      667.72      624.02      7.08 o
   5   2   3      415.64      435.77      5.06 o
   6   2   3       57.54       54.34      1.73 o
   7   2   3      866.25      914.14     12.74 o
   8   2   3       48.62       36.55      2.17 o
   9   2   3       37.19       30.85      2.59 o
  10   2   3       31.99       32.18      3.34 o
 -10   3   3      119.99      125.80      3.85 o
  -9   3   3       56.46       60.86      3.41 o
  -8   3   3       16.14       15.69      1.44 o
  -7   3   3      361.57      351.57      6.06 o
  -6   3   3      181.03      167.23      4.08 o
  -5   3   3        5.68        3.33      0.76 o
  -4   3   3      605.19      559.70      7.00 o
  -3   3   3      347.48      352.81      4.26 o
  -2   3   3      756.10      731.25      7.34 o
  -1   3   3      137.34      176.64      2.26 o
   0   3   3     8868.57     8888.75     83.12 o
   1   3   3     2574.08     2717.05     29.73 o
   2   3   3       47.58       82.45      1.49 o
   3   3   3      430.32      439.31      4.73 o
   4   3   3      194.21      190.86      2.82 o
   5   3   3        1.07        0.71      0.69 o
   6   3   3        0.06       -0.10      0.98 o
   7   3   3       71.01       69.47      2.58 o
   8   3   3       16.07       13.25      1.92 o
   9   3   3        0.14       -0.86      1.79 o
  10   3   3       37.71       44.38      3.15 o
 -10   4   3        4.08        3.94      1.82 o
  -9   4   3        0.79        0.39      1.57 o
  -8   4   3       28.57       33.61      2.17 o
  -7   4   3       24.42       21.64      1.94 o
  -6   4   3       73.30       69.01      3.03 o
  -5   4   3      157.89      154.67      3.19 o
  -4   4   3       50.05       46.43      2.08 o
  -3   4   3      485.57      516.42      5.96 o
  -2   4   3     2530.18     2648.08     26.88 o
  -1   4   3       15.17       11.92      0.74 o
   0   4   3      883.46      935.43      9.16 o
   1   4   3      147.37      198.11      2.56 o
   2   4   3      123.96      179.45      2.67 o
   3   4   3      441.22      429.85      5.54 o
   4   4   3      276.41      321.78      3.81 o
   5   4   3       15.98       24.83      1.18 o
   6   4   3       60.37       62.95      2.28 o
   7   4   3       38.94       31.02      1.95 o
   8   4   3        0.03        0.78      1.58 o
   9   4   3        6.83       12.64      2.48 o
  10   4   3        0.40       -0.06      2.14 o
 -10   5   3        1.90        0.21      2.95 o
  -9   5   3       19.78       29.79      2.35 o
  -8   5   3       98.91       80.96      3.43 o
  -7   5   3      150.64      164.93      4.41 o
  -6   5   3       48.29       41.04      2.23 o
  -5   5   3        0.34       -0.79      0.79 o
  -4   5   3        3.45        0.98      0.59 o
  -3   5   3     3450.86     3676.55     46.38 o
  -2   5   3      322.03      288.48      3.89 o
  -1   5   3      125.09      102.09      2.08 o
   0   5   3     1897.42     1994.36     19.03 o
   1   5   3     1082.92     1312.93     13.72 o
   2   5   3     1035.90     1007.62     11.71 o
   3   5   3       17.18       42.83      1.38 o
   4   5   3        1.84        6.27      1.29 o
   5   5   3       28.14       39.65      2.70 o
   6   5   3        6.37       11.94      1.61 o
   7   5   3      125.55      127.49      7.28 o
   8   5   3       18.13       20.25      2.23 o
   9   5   3       61.84       77.25      4.27 o
  -9   6   3        6.19        5.92      2.26 o
  -8   6   3        0.24       -0.83      1.60 o
  -7   6   3      182.44      173.99      4.64 o
  -6   6   3      130.26      128.69      3.74 o
  -5   6   3       46.07       39.08      2.09 o
  -4   6   3      906.41      969.01     12.89 o
  -3   6   3      574.99      593.50      8.30 o
  -2   6   3      205.72      194.10      3.21 o
  -1   6   3       34.64       28.46      1.26 o
   0   6   3       15.72        7.51      0.59 o
   1   6   3      184.99      176.13      2.59 o
   2   6   3       48.97       50.66      1.36 o
   3   6   3      243.49      245.75      3.79 o
   4   6   3       88.77      103.21      3.61 o
   5   6   3       76.39       80.50      2.05 o
   6   6   3       78.81       60.49      2.71 o
   7   6   3      299.79      309.92      7.70 o
   8   6   3       54.44       57.13      3.56 o
   9   6   3        5.31        8.26      2.53 o
  -9   7   3        3.72        2.75      2.95 o
  -8   7   3        6.50        4.58      1.95 o
  -7   7   3       39.64       37.96      2.49 o
  -6   7   3      123.00      108.28      3.58 o
  -5   7   3        3.41        5.88      1.49 o
  -4   7   3      195.65      196.76      4.47 o
  -3   7   3        4.26        5.13      0.91 o
  -2   7   3      735.32      731.59      9.09 o
  -1   7   3      482.09      471.30      6.21 o
   0   7   3      128.94      145.10      2.41 o
   1   7   3      686.27      683.97      7.82 o
   2   7   3     1525.68     1508.50     16.03 o
   3   7   3      354.55      352.55      4.83 o
   4   7   3      723.80      726.91     10.22 o
   5   7   3      187.05      168.32      4.21 o
   6   7   3       36.26       27.70      2.57 o
   7   7   3        0.38       -0.03      1.94 o
   8   7   3        4.82        7.40      2.42 o
   9   7   3       19.46       16.63      3.04 o
  -9   8   3       39.71       34.08      5.40 o
  -8   8   3       99.75      109.01      4.86 o
  -7   8   3        1.39       -1.40      2.35 o
  -6   8   3       62.14       68.62      3.08 o
  -5   8   3      904.23      885.71     14.15 o
  -4   8   3      188.20      177.29      4.35 o
  -3   8   3       26.38       23.36      1.78 o
  -2   8   3     1052.68     1047.08     15.67 o
  -1   8   3      197.11      194.18      3.38 o
   0   8   3       10.76       12.11      1.04 o
   1   8   3      448.09      423.93      5.99 o
   2   8   3        7.25       13.39      1.52 o
   3   8   3      447.02      452.98      7.02 o
   4   8   3      183.14      179.36      4.59 o
   5   8   3      454.19      426.03      9.20 o
   6   8   3      232.32      234.20      6.46 o
   7   8   3       20.92       13.41      2.51 o
   8   8   3       11.41       17.50      2.73 o
  -8   9   3        6.20       10.63      3.25 o
  -7   9   3        0.01       -0.39      1.96 o
  -6   9   3       42.27       45.71      2.82 o
  -5   9   3        5.66        5.78      1.71 o
  -4   9   3       70.73       67.49      3.02 o
  -3   9   3        3.13        0.83      1.31 o
  -2   9   3       64.65       54.69      2.50 o
  -1   9   3      728.50      692.86     11.16 o
   0   9   3       42.93       35.17      1.81 o
   1   9   3       17.84       17.28      1.57 o
   2   9   3     1420.46     1339.49     17.51 o
   3   9   3      304.78      291.05      5.96 o
   4   9   3       21.81       22.51      2.31 o
   5   9   3       75.71       88.55      6.65 o
   6   9   3       33.62       35.96      3.15 o
   7   9   3       27.75       33.28      3.14 o
   8   9   3        0.96        1.38      4.74 o
  -7  10   3        0.08       -0.57      2.59 o
  -6  10   3        8.49       10.32      2.37 o
  -5  10   3       20.26       18.21      2.77 o
  -4  10   3      121.77      122.98      3.97 o
  -3  10   3      162.98      141.45      4.04 o
  -2  10   3      173.60      168.84      4.38 o
  -1  10   3       83.81       88.33      3.17 o
   0  10   3       99.95       89.44      3.10 o
   1  10   3        6.53        5.73      1.54 o
   2  10   3       50.81       51.13      2.88 o
   3  10   3       12.08       14.25      2.09 o
   4  10   3        5.81        7.46      2.02 o
   5  10   3       51.46       56.87      3.46 o
   6  10   3       17.01       19.30      2.80 o
   7  10   3        0.88        3.16      2.28 o
  -7  11   3        1.97        5.69      4.34 o
  -6  11   3       21.25       22.09      3.27 o
  -5  11   3        0.11        1.03      2.05 o
  -4  11   3        5.03        6.50      2.10 o
  -3  11   3       78.13       72.80      3.72 o
  -2  11   3        0.67       -0.54      1.75 o
  -1  11   3       73.88       89.32      3.74 o
   0  11   3        9.36        7.14      2.97 o
   1  11   3        1.02       -0.09      1.63 o
   2  11   3      145.46      138.11      4.63 o
   3  11   3        4.11        0.42      3.16 o
   4  11   3        6.53        4.29      1.93 o
   5  11   3       52.98       49.80      3.39 o
   6  11   3       10.45        4.98      2.40 o
  -6  12   3        1.76        0.21      2.71 o
  -5  12   3       69.11       74.37      4.94 o
  -4  12   3        3.24        2.67      2.06 o
  -3  12   3        7.43        4.48      2.84 o
  -2  12   3      189.66      194.68      5.86 o
  -1  12   3        6.01        9.19      2.61 o
   0  12   3       51.12       53.34      3.31 o
   1  12   3      168.63      164.07      5.32 o
   2  12   3       26.79       29.97      2.84 o
   3  12   3       72.06       76.15      3.84 o
   4  12   3        3.78        5.07      2.09 o
   5  12   3       44.41       44.35      3.47 o
  -4  13   3        9.84       10.77      3.02 o
  -3  13   3        5.21        2.60      2.43 o
  -2  13   3        1.58        2.40      2.07 o
  -1  13   3      139.62      131.11      4.94 o
   0  13   3        6.59        5.93      2.26 o
   1  13   3       16.04       22.94      3.48 o
   2  13   3       61.15       69.30      3.95 o
   3  13   3        0.14       -1.66      1.92 o
   4  13   3       50.19       65.75      4.04 o
  -3  14   3       11.96       20.42      3.56 o
  -2  14   3        0.01        4.19      2.89 o
  -1  14   3        3.99        4.21      2.92 o
   0  14   3        0.67        3.75      2.70 o
   1  14   3        0.01       -1.25      2.54 o
   2  14   3        4.18       -1.07      4.95 o
 -10   0   4       11.36        3.72      2.38 o
  -9   0   4       67.22       76.87      4.05 o
  -8   0   4      188.45      194.38      5.59 o
  -7   0   4       40.64       36.84      2.11 o
  -6   0   4     1183.71     1122.01     14.40 o
  -5   0   4     1217.28     1179.04     13.61 o
  -4   0   4     4593.49     4879.24     48.86 o
  -3   0   4      600.58      504.95      5.62 o
  -2   0   4     8326.93     9550.23     95.59 o
  -1   0   4    14317.06    15363.42    376.06 o
   0   0   4    10673.52    10301.79    185.20 o
   1   0   4      770.24      975.11     10.85 o
   2   0   4     2064.85     2058.93     24.42 o
   3   0   4     1030.27      988.37     12.28 o
   4   0   4      397.49      453.31      6.53 o
   5   0   4     1883.93     1904.17     21.48 o
   6   0   4     1521.27     1381.43     17.70 o
   7   0   4      414.96      419.70      8.77 o
   8   0   4       63.83       80.44      4.51 o
   9   0   4      141.28      113.77      5.52 o
  10   0   4        4.27       -1.35      3.80 o
 -10   1   4       86.92       93.35      3.70 o
  -9   1   4       66.78       74.63      2.72 o
  -8   1   4        5.74        3.79      1.84 o
  -7   1   4      105.25      103.58      1.94 o
  -6   1   4      164.44      145.48      2.36 o
  -5   1   4     1958.32     2032.44     17.48 o
  -4   1   4     2186.18     2251.79     18.29 o
  -3   1   4     1423.50     1599.55     12.50 o
  -2   1   4       62.14       52.36      0.79 o
  -1   1   4      863.07      908.23     14.86 o
   0   1   4     3468.62     3514.58     48.60 o
   1   1   4     7693.70     7645.07     72.34 o
   2   1   4     5295.52     5428.48     54.25 o
   3   1   4      567.09      611.61      5.29 o
   4   1   4      103.65      137.41      1.83 o
   5   1   4        0.17        1.12      0.51 o
   6   1   4        9.84       13.26      1.29 o
   7   1   4       53.47       46.23      1.85 o
   8   1   4        0.29        0.95      1.37 o
   9   1   4       36.15       44.80      3.20 o
  10   1   4       53.00       52.26      3.63 o
 -10   2   4        5.77        2.59      1.88 o
  -9   2   4        0.02       -1.30      1.30 o
  -8   2   4        3.06        3.11      1.63 o
  -7   2   4       60.41       57.64      2.01 o
  -6   2   4      438.26      441.52      4.62 o
  -5   2   4        9.31        7.71      0.84 o
  -4   2   4      107.03       81.53      1.47 o
  -3   2   4      764.99      809.11      7.25 o
  -2   2   4       79.79       96.39      1.29 o
  -1   2   4      515.32      518.73      5.19 o
   0   2   4        7.03        6.84      0.34 o
   1   2   4     4368.49     4789.74     45.08 o
   2   2   4       21.23       19.88      1.08 o
   3   2   4      906.87      974.76      9.61 o
   4   2   4     1522.70     1600.54     16.17 o
   5   2   4       62.44       64.00      1.75 o
   6   2   4        2.18        1.83      0.90 o
   7   2   4        0.50        2.29      1.36 o
   8   2   4        7.01        5.68      1.98 o
   9   2   4       24.13       30.73      2.57 o
  10   2   4        1.42        0.03      2.22 o
 -10   3   4       66.35       77.00      3.16 o
  -9   3   4        4.57       11.37      1.76 o
  -8   3   4        5.80        4.62      1.24 o
  -7   3   4        8.19        5.11      1.12 o
  -6   3   4      188.80      182.51      3.42 o
  -5   3   4        0.49        0.15      0.72 o
  -4   3   4      194.12      206.90      3.00 o
  -3   3   4      158.73      195.43      2.75 o
  -2   3   4     1457.17     1400.42     14.56 o
  -1   3   4      303.85      286.57      3.65 o
   0   3   4     4111.19     4398.65     41.22 o
   1   3   4     1149.82     1100.17     11.43 o
   2   3   4      109.49      121.19      1.79 o
   3   3   4     2261.58     2313.74     29.97 o
   4   3   4       25.59       39.58      1.09 o
   5   3   4      269.04      264.24      3.74 o
   6   3   4      149.12      150.57      3.04 o
   7   3   4        4.48        1.41      1.29 o
   8   3   4        7.23        6.77      1.86 o
   9   3   4        0.32        2.64      1.92 o
  10   3   4        3.33        0.37      1.96 o
 -10   4   4        5.72        3.04      2.42 o
  -9   4   4       41.20       51.23      2.75 o
  -8   4   4        6.38        9.05      1.41 o
  -7   4   4       47.08       41.34      2.32 o
  -6   4   4     1156.03     1096.63     16.54 o
  -5   4   4      414.98      378.10      5.91 o
  -4   4   4       12.96       17.73      1.03 o
  -3   4   4       28.64       20.62      0.95 o
  -2   4   4       47.60       42.50      1.15 o
  -1   4   4       90.26      129.04      2.06 o
   0   4   4      215.42      204.23      2.59 o
   1   4   4     1263.04     1406.78     14.54 o
   2   4   4      865.05      842.25      9.81 o
   3   4   4       12.46       14.18      0.75 o
   4   4   4      131.69      138.26      2.11 o
   5   4   4      143.61      137.61      2.52 o
   6   4   4       19.99       11.83      1.32 o
   7   4   4       39.05       36.51      2.32 o
   8   4   4      186.38      195.36      5.04 o
   9   4   4      117.15      109.33      4.70 o
 -10   5   4       26.16       36.86      3.54 o
  -9   5   4       27.95       23.85      2.56 o
  -8   5   4        0.46        0.67      1.55 o
  -7   5   4       10.74       10.84      1.92 o
  -6   5   4       68.10       62.32      2.69 o
  -5   5   4       12.53       10.57      1.39 o
  -4   5   4      235.39      232.30      4.05 o
  -3   5   4      141.29      145.58      2.60 o
  -2   5   4      243.23      237.80      4.26 o
  -1   5   4       29.08       49.84      1.32 o
   0   5   4       12.31        7.44      0.62 o
   1   5   4      158.74      138.77      2.26 o
   2   5   4     1413.93     1460.82     18.13 o
   3   5   4      169.27      174.50      3.50 o
   4   5   4      152.60      134.76      2.30 o
   5   5   4       92.03       86.98      1.98 o
   6   5   4        4.60        3.82      1.36 o
   7   5   4      514.35      498.27     10.53 o
   8   5   4      126.41      128.10      4.23 o
   9   5   4       19.20       20.57      2.82 o
  -9   6   4        8.37       13.93      2.59 o
  -8   6   4       14.05       12.96      2.11 o
  -7   6   4       31.15       34.62      2.41 o
  -6   6   4      158.13      151.97      4.05 o
  -5   6   4      632.12      623.52     10.24 o
  -4   6   4      996.50      902.68     13.68 o
  -3   6   4       30.55       34.18      1.39 o
  -2   6   4      191.09      215.69      3.35 o
  -1   6   4      505.11      516.82      6.53 o
   0   6   4       13.28       22.85      0.88 o
   1   6   4      659.79      680.57      7.61 o
   2   6   4       19.43       24.15      1.07 o
   3   6   4      911.46      909.70     11.26 o
   4   6   4     1517.17     1481.27     23.11 o
   5   6   4       99.44      101.91      2.77 o
   6   6   4       14.13        9.16      1.96 o
   7   6   4       86.61       90.96      4.11 o
   8   6   4        7.25        5.32      2.64 o
   9   6   4        3.47        2.57      2.49 o
  -9   7   4        4.25       -0.32      2.31 o
  -8   7   4       37.65       46.33      3.42 o
  -7   7   4        0.11        0.08      1.56 o
  -6   7   4        0.65        0.22      2.92 o
  -5   7   4       96.40       94.17      3.21 o
  -4   7   4        2.75        4.92      1.35 o
  -3   7   4       29.83       23.76      1.66 o
  -2   7   4        5.54        8.80      0.92 o
  -1   7   4       66.45       56.65      1.65 o
   0   7   4      302.06      291.01      3.88 o
   1   7   4       21.53       25.61      1.89 o
   2   7   4      207.59      220.74      3.34 o
   3   7   4      659.12      612.12      7.30 o
   4   7   4      214.39      197.00      3.91 o
   5   7   4      610.01      564.30      9.49 o
   6   7   4        3.34        2.79      1.81 o
   7   7   4        9.10       18.26      2.48 o
   8   7   4        6.12        5.87      5.44 o
   9   7   4        8.81       10.01      6.75 o
  -9   8   4        2.38        2.16      2.95 o
  -8   8   4        2.17        2.64      2.17 o
  -7   8   4        0.02        0.82      2.02 o
  -6   8   4        9.90       14.25      1.93 o
  -5   8   4      110.05      108.52      4.00 o
  -4   8   4       69.55       72.92      2.98 o
  -3   8   4      123.17      120.19      3.44 o
  -2   8   4       26.23       26.12      1.71 o
  -1   8   4      253.27      232.26      5.95 o
   0   8   4      195.34      193.43      3.06 o
   1   8   4       13.62       16.00      1.26 o
   2   8   4      260.06      256.54      4.17 o
   3   8   4      132.82      117.74      3.20 o
   4   8   4      242.70      233.96      5.03 o
   5   8   4        2.31        2.41      1.71 o
   6   8   4       28.30       25.89      2.57 o
   7   8   4        5.07        2.73      1.99 o
   8   8   4        8.83       11.02      3.18 o
  -8   9   4        6.97        9.47      3.18 o
  -7   9   4       33.05       31.27      5.01 o
  -6   9   4        3.63        5.12      2.09 o
  -5   9   4        3.23        3.86      2.00 o
  -4   9   4      196.54      209.38      5.10 o
  -3   9   4      167.97      148.80      3.98 o
  -2   9   4      203.19      188.88      4.47 o
  -1   9   4      397.60      386.56      7.07 o
   0   9   4      496.81      503.26      7.60 o
   1   9   4       12.92       12.57      1.46 o
   2   9   4      356.07      319.42      5.50 o
   3   9   4      186.71      154.06      4.67 o
   4   9   4        1.10        4.24      1.75 o
   5   9   4       24.15       24.04      2.92 o
   6   9   4       56.92       59.65      3.54 o
   7   9   4       19.72       15.28      2.67 o
   8   9   4       21.41       28.16      4.10 o
  -7  10   4       23.26       27.25      3.77 o
  -6  10   4       32.19       33.66      3.00 o
  -5  10   4        6.24        8.77      2.16 o
  -4  10   4      653.73      637.49     12.71 o
  -3  10   4       53.90       49.06      2.97 o
  -2  10   4        0.11        0.73      1.75 o
  -1  10   4      139.46      125.15      4.65 o
   0  10   4        4.50        2.73      1.49 o
   1  10   4       98.99       89.87      3.57 o
   2  10   4        6.34        7.15      1.77 o
   3  10   4       79.10       76.08      3.48 o
   4  10   4      193.50      195.81      5.78 o
   5  10   4       26.99       24.60      2.59 o
   6  10   4       18.60       22.91      2.74 o
   7  10   4       47.63       54.30      3.95 o
  -7  11   4        5.31        4.93      2.93 o
  -6  11   4       30.01       29.63      3.02 o
  -5  11   4       24.21       32.18      3.01 o
  -4  11   4       28.67       34.55      2.94 o
  -3  11   4      132.58      133.00      4.88 o
  -2  11   4        0.84       -0.05      1.83 o
  -1  11   4      194.45      198.33      5.67 o
   0  11   4      203.05      175.30      5.25 o
   1  11   4        0.09       -1.48      1.48 o
   2  11   4        3.50        3.04      2.07 o
   3  11   4       92.43       81.83      3.78 o
   4  11   4        6.68        5.20      2.03 o
   5  11   4       14.33       18.89      2.66 o
   6  11   4        1.73        0.96      2.18 o
  -6  12   4        4.65       -1.12      2.65 o
  -5  12   4       15.38       10.09      2.86 o
  -4  12   4        2.37        1.54      2.08 o
  -3  12   4       27.90       33.92      2.93 o
  -2  12   4       10.08        8.21      2.15 o
  -1  12   4       49.34       54.21      3.85 o
   0  12   4        5.08        4.47      2.22 o
   1  12   4        9.03       12.74      2.23 o
   2  12   4        2.49        2.19      1.93 o
   3  12   4        1.26        1.13      1.86 o
   4  12   4        0.36        1.06      1.88 o
   5  12   4       58.24       74.22      4.24 o
  -4  13   4        2.37       -0.48      2.89 o
  -3  13   4       17.01       18.73      2.70 o
  -2  13   4       22.45       24.65      2.73 o
  -1  13   4        0.99        1.42      2.07 o
   0  13   4       63.23       80.21      6.91 o
   1  13   4        1.97       -0.18      1.96 o
   2  13   4        4.72        2.42      2.01 o
   3  13   4      109.32      107.51      4.72 o
   4  13   4        5.40        6.11      2.40 o
  -2  14   4       25.22       26.32      5.24 o
  -1  14   4      147.24      155.12      6.92 o
   0  14   4       10.73        8.84      3.54 o
   1  14   4       62.60       72.85      4.22 o
   2  14   4        1.93       -1.85      3.15 o
 -10   1   5       34.81       30.20      2.53 o
  -9   1   5       49.08       54.90      2.43 o
  -8   1   5       27.72       29.88      2.27 o
  -7   1   5        7.77        9.64      0.88 o
  -6   1   5      817.96      780.15      7.11 o
  -5   1   5      174.35      184.46      2.34 o
  -4   1   5     6130.97     6514.24     49.51 o
  -3   1   5     1368.15     1396.66     10.99 o
  -2   1   5     1123.82     1283.26     10.48 o
  -1   1   5     4835.65     4778.81     39.97 o
   0   1   5      443.24      450.33      5.18 o
   1   1   5        1.45        1.95      0.25 o
   2   1   5      441.02      347.80      3.65 o
   3   1   5       63.63       75.65      1.20 o
   4   1   5      143.44      141.66      1.89 o
   5   1   5        0.50        1.78      0.60 o
   6   1   5       90.15      103.79      2.10 o
   7   1   5       62.64       62.72      2.30 o
   8   1   5       39.91       32.96      2.41 o
   9   1   5       11.84       13.77      2.44 o
  10   1   5        6.91        4.28      2.35 o
 -10   2   5       49.30       46.04      3.21 o
  -9   2   5      172.55      157.27      3.81 o
  -8   2   5      386.76      403.45      5.75 o
  -7   2   5        7.12        9.89      1.19 o
  -6   2   5      328.01      310.86      3.57 o
  -5   2   5      763.33      671.72      6.73 o
  -4   2   5      240.49      262.13      2.93 o
  -3   2   5     2040.79     2270.97     18.40 o
  -2   2   5     1025.31     1044.54      9.06 o
  -1   2   5      111.75      115.02      1.28 o
   0   2   5       31.43       62.77      1.21 o
   1   2   5      429.89      411.30      4.46 o
   2   2   5        0.20        0.18      0.34 o
   3   2   5     1565.73     1568.87     15.11 o
   4   2   5        1.42        1.18      0.50 o
   5   2   5      245.53      230.46      3.54 o
   6   2   5      487.61      484.31      6.16 o
   7   2   5      282.77      236.66      5.24 o
   8   2   5       36.19       28.79      2.39 o
   9   2   5       11.28       15.14      2.49 o
  10   2   5       30.81       48.88      3.62 o
 -10   3   5        9.36       10.72      2.67 o
  -9   3   5       48.75       55.60      2.55 o
  -8   3   5       23.05       20.48      1.60 o
  -7   3   5        6.18        4.14      1.13 o
  -6   3   5        3.22        0.07      0.87 o
  -5   3   5      437.60      424.76      5.25 o
  -4   3   5      719.63      681.57      6.73 o
  -3   3   5      414.92      474.36      4.56 o
  -2   3   5      228.81      207.20      2.68 o
  -1   3   5      698.90      642.53      6.91 o
   0   3   5     2037.90     2095.52     19.87 o
   1   3   5       12.33       13.71      1.04 o
   2   3   5        4.35        1.51      0.38 o
   3   3   5        4.26        2.82      0.48 o
   4   3   5      130.37      164.30      2.19 o
   5   3   5        1.00        1.22      0.74 o
   6   3   5       48.57       48.68      1.83 o
   7   3   5      150.30      146.36      4.12 o
   8   3   5      145.21      116.38      4.58 o
   9   3   5      131.36      145.15      4.68 o
 -10   4   5        0.15        1.11      2.27 o
  -9   4   5       10.38        9.04      2.06 o
  -8   4   5        5.16        5.01      1.30 o
  -7   4   5       33.76       33.93      2.20 o
  -6   4   5      894.84      839.54     13.15 o
  -5   4   5       23.28       26.03      1.49 o
  -4   4   5      673.73      680.29      8.45 o
  -3   4   5      660.66      625.58      7.08 o
  -2   4   5      168.82      195.56      2.89 o
  -1   4   5        8.92        3.31      0.45 o
   0   4   5     1385.75     1574.44     15.13 o
   1   4   5     2972.63     3020.46     28.55 o
   2   4   5      985.23     1113.32     10.98 o
   3   4   5      184.08      209.15      2.88 o
   4   4   5       25.15       25.72      0.94 o
   5   4   5      188.26      173.82      3.58 o
   6   4   5       31.16       29.52      1.92 o
   7   4   5       34.86       39.78      2.50 o
   8   4   5      105.36       92.68      4.11 o
   9   4   5        0.13        3.83      2.19 o
 -10   5   5        4.18        0.76      2.42 o
  -9   5   5        2.34        4.96      3.03 o
  -8   5   5       13.05        8.97      1.92 o
  -7   5   5      175.59      174.02      4.54 o
  -6   5   5       73.57       69.24      2.78 o
  -5   5   5       80.27       81.50      2.47 o
  -4   5   5      832.33      792.07     11.28 o
  -3   5   5      192.52      203.80      3.22 o
  -2   5   5      196.33      195.94      3.18 o
  -1   5   5     3497.92     3670.07     44.00 o
   0   5   5        0.26        2.74      0.52 o
   1   5   5       75.56      103.16      1.72 o
   2   5   5        6.39        3.09      0.57 o
   3   5   5        0.30        1.24      0.57 o
   4   5   5       49.96       54.47      1.59 o
   5   5   5      151.46      159.34      3.38 o
   6   5   5       48.25       40.22      2.19 o
   7   5   5       24.89       27.73      2.69 o
   8   5   5        5.05        4.93      2.84 o
   9   5   5        0.19       -2.09      2.09 o
  -9   6   5       30.95       28.61      2.54 o
  -8   6   5       42.17       54.37      3.44 o
  -7   6   5        6.95        7.93      1.76 o
  -6   6   5       22.80       21.69      1.93 o
  -5   6   5      519.32      494.67      8.51 o
  -4   6   5       69.19       81.04      3.83 o
  -3   6   5      939.71      976.78     11.71 o
  -2   6   5      246.97      225.82      3.72 o
  -1   6   5      109.54      127.79      2.57 o
   0   6   5      108.02       87.97      1.82 o
   1   6   5        7.40       11.97      0.81 o
   2   6   5      773.43      759.33      9.16 o
   3   6   5      356.23      365.80      7.67 o
   4   6   5       24.40       24.52      1.29 o
   5   6   5      542.18      524.04      8.83 o
   6   6   5      273.68      259.72      6.54 o
   7   6   5        0.67        0.12      1.87 o
   8   6   5        0.25       -1.09      1.91 o
   9   6   5        1.67       -0.84      2.20 o
  -9   7   5        4.47        4.93      2.44 o
  -8   7   5       22.02       30.02      2.98 o
  -7   7   5       27.12       32.59      2.89 o
  -6   7   5      218.73      209.23      5.02 o
  -5   7   5       46.46       51.43      2.48 o
  -4   7   5      812.36      799.55     12.54 o
  -3   7   5      392.24      391.54      5.57 o
  -2   7   5      233.88      236.89      3.75 o
  -1   7   5      174.38      182.54      3.48 o
   0   7   5      550.58      560.87      6.56 o
   1   7   5      714.28      698.51      8.61 o
   2   7   5      367.63      367.92      5.77 o
   3   7   5      147.65      162.43      2.84 o
   4   7   5       50.40       45.15      1.86 o
   5   7   5        7.32        3.11      1.41 o
   6   7   5        0.68       -0.11      1.98 o
   7   7   5       35.61       35.74      2.86 o
   8   7   5       63.20       72.16      6.18 o
  -9   8   5        3.13        4.29      2.52 o
  -8   8   5       15.26       17.73      2.76 o
  -7   8   5      156.65      149.22      5.20 o
  -6   8   5       95.50       97.05      7.75 o
  -5   8   5      140.02      145.12      4.10 o
  -4   8   5      352.89      338.12      6.57 o
  -3   8   5      951.07      908.63     14.01 o
  -2   8   5       20.21       28.14      2.60 o
  -1   8   5      271.77      297.38      5.08 o
   0   8   5       89.37       92.43      2.05 o
   1   8   5      658.27      644.22      7.61 o
   2   8   5     2078.55     2029.56     23.06 o
   3   8   5      846.80      765.24     12.94 o
   4   8   5      158.86      163.65      4.06 o
   5   8   5      121.09      111.63      4.15 o
   6   8   5        1.22       -1.96      1.96 o
   7   8   5       23.44       28.15      2.78 o
   8   8   5       24.35       32.89      3.96 o
  -8   9   5        3.87        1.19      2.25 o
  -7   9   5        5.35        8.43      2.38 o
  -6   9   5       64.21       70.04      3.76 o
  -5   9   5       77.36       73.10      3.67 o
  -4   9   5       65.73       69.79      3.39 o
  -3   9   5      303.12      296.27      6.06 o
  -2   9   5      244.54      234.51      5.09 o
  -1   9   5        2.43        1.34      1.37 o
   0   9   5     1007.74      923.59     12.52 o
   1   9   5      692.69      655.38     10.50 o
   2   9   5       33.25       32.60      1.98 o
   3   9   5        2.22        3.15      1.36 o
   4   9   5       30.01       22.40      2.28 o
   5   9   5      171.12      176.63      5.43 o
   6   9   5       20.37       26.89      2.74 o
   7   9   5        4.86        9.74      2.90 o
  -7  10   5        0.08        0.89      2.21 o
  -6  10   5      159.40      153.68      6.23 o
  -5  10   5       16.40       21.03      2.65 o
  -4  10   5       25.68       26.58      2.60 o
  -3  10   5       62.62       59.17      3.16 o
  -2  10   5       48.88       47.22      3.32 o
  -1  10   5        4.17        2.66      1.63 o
   0  10   5       12.73       14.18      2.00 o
   1  10   5      149.25      124.63      3.51 o
   2  10   5       93.52       82.07      4.66 o
   3  10   5        2.10        2.90      1.73 o
   4  10   5       83.52       75.77      3.64 o
   5  10   5       17.21       16.89      2.45 o
   6  10   5        2.05        1.20      2.01 o
   7  10   5        0.19        0.20      2.74 o
  -7  11   5        1.34       -0.30      3.25 o
  -6  11   5        0.87        0.87      2.12 o
  -5  11   5       28.52       25.12      2.80 o
  -4  11   5        3.91        3.83      2.05 o
  -3  11   5      185.66      188.46      5.72 o
  -2  11   5       81.35       87.74      3.97 o
  -1  11   5       97.19      103.90      4.05 o
   0  11   5       13.59       19.68      2.23 o
   1  11   5       79.12       90.19      3.76 o
   2  11   5       11.92       13.87      2.39 o
   3  11   5        7.29        8.46      1.97 o
   4  11   5       33.33       25.38      2.57 o
   5  11   5        0.02       -1.43      1.87 o
   6  11   5        7.68        5.96      2.42 o
  -6  12   5       59.44       66.90      5.01 o
  -5  12   5        2.00        2.55      2.10 o
  -4  12   5        6.59        7.32      2.19 o
  -3  12   5       93.77       93.34      4.97 o
  -2  12   5       20.12       23.59      2.56 o
  -1  12   5        5.28        7.41      2.10 o
   0  12   5      119.31      118.37      4.55 o
   1  12   5      105.52      104.48      4.29 o
   2  12   5      200.08      226.61      6.45 o
   3  12   5        0.03       -1.61      2.12 o
   4  12   5       29.23       41.34      3.20 o
   5  12   5       70.77       78.72      4.35 o
  -4  13   5        1.98        1.09      2.12 o
  -3  13   5        2.01       -1.03      2.78 o
  -2  13   5       18.39       18.88      2.64 o
  -1  13   5       91.87      107.06      7.08 o
   0  13   5       57.28       66.21      4.12 o
   1  13   5       16.20       18.44      2.54 o
   2  13   5        1.73        2.28      2.07 o
   3  13   5        7.49       10.25      2.55 o
   4  13   5        8.17        8.86      2.64 o
  -2  14   5       55.02       58.87      4.67 o
  -1  14   5        0.02        5.73      2.61 o
   0  14   5       47.04       62.27      4.03 o
   1  14   5       10.31       10.61      3.37 o
 -10   0   6      105.57      111.99      6.09 o
  -9   0   6      242.04      261.46      7.14 o
  -8   0   6      278.29      243.52      6.39 o
  -7   0   6      521.00      498.99      7.45 o
  -6   0   6      360.75      332.24      5.33 o
  -5   0   6      148.08      152.74      2.94 o
  -4   0   6       63.27       87.95      1.86 o
  -3   0   6     5343.30     6051.79     64.98 o
  -2   0   6     4632.29     4742.89     74.15 o
  -1   0   6       59.70       71.35      1.26 o
   0   0   6     2128.45     2126.08     40.38 o
   1   0   6     4696.58     4675.17     62.68 o
   2   0   6     1532.22     1706.47     18.65 o
   3   0   6     1559.99     1589.11     19.16 o
   4   0   6     2398.87     2371.10     26.22 o
   5   0   6      192.58      181.35      3.08 o
   6   0   6      174.85      156.72      3.35 o
   7   0   6      461.55      465.00     11.60 o
   8   0   6       14.49        6.79      2.58 o
   9   0   6        0.25       -3.34      3.54 o
  10   0   6       32.18       30.56      5.73 o
 -10   1   6       10.77       15.85      2.82 o
  -9   1   6       13.29       17.73      1.85 o
  -8   1   6       10.42       13.26      1.36 o
  -7   1   6      209.68      208.38      2.86 o
  -6   1   6      920.72      884.73      7.94 o
  -5   1   6       62.15       53.35      1.21 o
  -4   1   6      495.60      501.69      4.45 o
  -3   1   6     3625.38     3512.80     28.13 o
  -2   1   6     1584.33     1689.39     13.64 o
  -1   1   6     1224.45     1248.75     10.67 o
   0   1   6    11006.52    11142.53    132.41 o
   1   1   6      749.68      839.41      7.74 o
   2   1   6      974.61     1062.66     11.81 o
   3   1   6       16.81       32.99      0.86 o
   4   1   6      415.76      470.89      5.18 o
   5   1   6      111.66      107.33      1.88 o
   6   1   6       28.25       27.66      1.35 o
   7   1   6      408.08      416.47      7.70 o
   8   1   6      278.03      263.99      5.95 o
   9   1   6       48.18       44.89      3.26 o
  10   1   6        0.18       -2.25      2.25 o
 -10   2   6        0.07       -2.29      2.29 o
  -9   2   6       18.21       22.01      1.90 o
  -8   2   6       12.73       18.89      1.82 o
  -7   2   6      175.50      164.52      2.60 o
  -6   2   6       94.29       77.94      1.75 o
  -5   2   6       91.82       97.63      1.60 o
  -4   2   6       96.39      107.94      1.71 o
  -3   2   6       29.17       33.01      0.79 o
  -2   2   6       17.77       21.04      0.75 o
  -1   2   6      912.37      996.92      9.62 o
   0   2   6      591.36      586.93      6.24 o
   1   2   6     6564.41     7112.19     67.09 o
   2   2   6     1049.96     1082.83     11.23 o
   3   2   6      323.64      313.87      3.54 o
   4   2   6        3.24        3.93      0.59 o
   5   2   6       32.03       31.03      1.13 o
   6   2   6       91.78       90.29      2.81 o
   7   2   6        5.98        4.11      1.86 o
   8   2   6       30.82       27.91      2.38 o
   9   2   6        0.54        2.38      1.87 o
 -10   3   6        0.15        2.85      2.35 o
  -9   3   6       32.98       42.10      3.39 o
  -8   3   6       20.34       18.17      1.58 o
  -7   3   6       14.64       13.78      1.25 o
  -6   3   6       14.13       14.74      1.03 o
  -5   3   6      303.62      282.20      4.48 o
  -4   3   6        1.13        0.54      0.49 o
  -3   3   6     1123.24     1097.16     11.36 o
  -2   3   6     1050.04     1109.44     10.90 o
  -1   3   6      312.75      356.24      3.60 o
   0   3   6      858.84      842.62      7.78 o
   1   3   6      729.84      779.34      7.70 o
   2   3   6       43.36       29.84      1.32 o
   3   3   6     1019.53     1000.02      9.97 o
   4   3   6      136.93      145.67      2.15 o
   5   3   6      514.51      523.78      6.37 o
   6   3   6       10.99        3.81      1.21 o
   7   3   6        1.55        6.46      1.98 o
   8   3   6      110.76      112.56      5.34 o
   9   3   6        0.01        1.25      2.01 o
 -10   4   6       56.99       72.43      5.75 o
  -9   4   6       82.79       92.63      4.53 o
  -8   4   6      146.18      137.41      3.31 o
  -7   4   6      256.01      238.37      4.68 o
  -6   4   6       95.16       91.64      3.00 o
  -5   4   6       38.32       39.67      1.59 o
  -4   4   6       68.57       69.00      1.81 o
  -3   4   6        1.74        1.66      0.55 o
  -2   4   6      688.74      670.26     10.77 o
  -1   4   6       16.37       14.68      0.64 o
   0   4   6      120.77      138.64      1.94 o
   1   4   6     1651.84     1571.71     14.26 o
   2   4   6       36.29       42.26      1.04 o
   3   4   6       38.07       45.55      1.15 o
   4   4   6       10.36       10.81      0.84 o
   5   4   6        3.39        2.01      0.71 o
   6   4   6      407.31      394.21      7.16 o
   7   4   6      435.77      428.83      9.22 o
   8   4   6       28.35       38.37      3.04 o
   9   4   6       41.10       40.18      3.26 o
 -10   5   6        8.60       14.11      2.84 o
  -9   5   6        1.49        1.77      2.46 o
  -8   5   6        5.25        3.69      1.94 o
  -7   5   6        3.05        1.22      1.52 o
  -6   5   6      179.53      174.61      5.07 o
  -5   5   6      564.60      561.77      9.82 o
  -4   5   6      533.96      556.63      7.25 o
  -3   5   6      138.85      125.09      2.37 o
  -2   5   6       21.30       37.89      1.34 o
  -1   5   6        6.83       12.12      0.71 o
   0   5   6     2721.51     2992.95     28.38 o
   1   5   6      124.31      144.78      2.03 o
   2   5   6      220.28      276.47      3.33 o
   3   5   6        4.46        5.70      0.86 o
   4   5   6        1.42        1.52      0.69 o
   5   5   6      451.47      466.53      9.11 o
   6   5   6      190.30      189.89      4.50 o
   7   5   6       99.89       95.21      4.88 o
   8   5   6       30.42       29.93      2.88 o
   9   5   6       48.53       62.26      3.87 o
  -9   6   6       18.85       21.03      2.37 o
  -8   6   6      162.61      166.00      5.59 o
  -7   6   6       37.54       34.98      2.82 o
  -6   6   6      330.67      308.49      6.29 o
  -5   6   6       33.58       26.49      2.60 o
  -4   6   6       26.67       25.04      1.35 o
  -3   6   6      161.66      158.73      3.15 o
  -2   6   6     1114.25     1145.55     14.68 o
  -1   6   6     1119.91     1094.08     13.97 o
   0   6   6      735.77      734.37      8.12 o
   1   6   6      426.35      471.05      5.54 o
   2   6   6     1331.55     1229.21     13.12 o
   3   6   6      882.00      885.53     10.62 o
   4   6   6      164.17      152.91      2.85 o
   5   6   6       42.89       47.00      2.26 o
   6   6   6       43.04       36.00      2.60 o
   7   6   6       22.12       35.91      8.49 o
   8   6   6       67.35       47.78      3.86 o
   9   6   6        3.49        6.96      2.57 o
  -9   7   6       36.59       44.54      3.00 o
  -8   7   6       14.01       13.29      2.58 o
  -7   7   6       13.00       16.21      2.42 o
  -6   7   6       51.08       59.93      3.25 o
  -5   7   6       10.84       15.41      1.78 o
  -4   7   6       66.48       66.46      2.75 o
  -3   7   6       30.62       36.96      1.68 o
  -2   7   6      906.05      901.42     10.92 o
  -1   7   6      386.10      366.48      5.61 o
   0   7   6      251.53      226.93      3.51 o
   1   7   6       23.83       33.38      1.55 o
   2   7   6        1.80        1.39      0.77 o
   3   7   6      713.72      678.76      9.48 o
   4   7   6       62.75       59.97      2.08 o
   5   7   6        3.43        2.60      1.36 o
   6   7   6       33.31       46.23      3.67 o
   7   7   6       10.22        9.88      2.63 o
   8   7   6        0.16        1.57      2.64 o
  -8   8   6        7.74       11.68      2.64 o
  -7   8   6       10.54       11.23      2.46 o
  -6   8   6        7.07        7.57      2.64 o
  -5   8   6       73.07       69.81      4.82 o
  -4   8   6       25.56       27.87      2.76 o
  -3   8   6      386.88      389.40      7.12 o
  -2   8   6      255.64      225.48      4.19 o
  -1   8   6       89.13       86.43      2.20 o
   0   8   6       57.84       55.80      1.84 o
   1   8   6        5.99        2.13      0.93 o
   2   8   6        3.70        8.98      1.28 o
   3   8   6       14.05       11.92      1.45 o
   4   8   6      108.31      109.53      2.83 o
   5   8   6       35.85       31.09      2.48 o
   6   8   6        5.26        1.98      1.76 o
   7   8   6       11.00        8.57      3.25 o
   8   8   6        3.01        7.27      3.05 o
  -8   9   6       11.38        9.51      2.71 o
  -7   9   6       20.07       23.00      4.86 o
  -6   9   6       14.13       16.40      2.47 o
  -5   9   6       12.80       10.55      2.65 o
  -4   9   6       17.85       16.25      2.19 o
  -3   9   6      110.07      104.41      4.03 o
  -2   9   6      416.68      394.11      8.37 o
  -1   9   6       23.51       31.12      2.32 o
   0   9   6        1.25        4.01      1.34 o
   1   9   6      196.99      167.78      3.98 o
   2   9   6       65.65       69.82      2.64 o
   3   9   6      240.08      200.04      4.55 o
   4   9   6        8.61        7.34      1.99 o
   5   9   6       30.15       26.55      2.52 o
   6   9   6        2.31        4.46      2.48 o
   7   9   6       28.69       27.75      3.62 o
  -7  10   6        3.38        0.43      2.22 o
  -6  10   6      145.22      155.08      5.52 o
  -5  10   6      265.73      261.51      7.11 o
  -4  10   6       61.37       70.96      4.61 o
  -3  10   6       18.75       22.90      2.39 o
  -2  10   6       87.03       86.30      3.58 o
  -1  10   6      294.20      274.42      6.70 o
   0  10   6      101.75       98.15      3.75 o
   1  10   6        3.93        1.94      1.29 o
   2  10   6      253.32      255.58      5.47 o
   3  10   6      150.18      142.62      4.64 o
   4  10   6       10.56       10.67      2.04 o
   5  10   6       78.73       82.39      5.64 o
   6  10   6        2.55        1.67      2.46 o
   7  10   6        9.01       12.41      4.44 o
  -6  11   6        8.46        6.65      2.53 o
  -5  11   6      187.92      191.46      6.18 o
  -4  11   6       28.97       26.61      2.81 o
  -3  11   6       21.92       24.10      2.55 o
  -2  11   6      113.03      108.29      4.28 o
  -1  11   6      229.36      227.90      6.15 o
   0  11   6       14.53        6.69      1.83 o
   1  11   6       57.92       56.44      4.80 o
   2  11   6        0.62        1.82      2.25 o
   3  11   6       68.46       75.22      3.59 o
   4  11   6        0.02        0.00      2.12 o
   5  11   6        7.32        7.58      2.46 o
   6  11   6       72.09       79.59      5.18 o
  -5  12   6        3.93        2.94      2.16 o
  -4  12   6        0.04       -1.76      1.76 o
  -3  12   6       27.54       27.39      2.82 o
  -2  12   6       33.51       26.10      6.21 o
  -1  12   6        3.62        4.82      3.11 o
   0  12   6       13.51        9.75      2.17 o
   1  12   6        1.36        5.10      1.96 o
   2  12   6        0.38        0.14      2.38 o
   3  12   6        5.21        4.72      2.11 o
   4  12   6        0.95        1.23      1.95 o
   5  12   6        2.21        4.13      2.94 o
  -4  13   6       24.43       25.17      2.94 o
  -3  13   6        1.77        4.16      2.26 o
  -2  13   6        9.48       10.66      3.14 o
  -1  13   6        5.77       13.32      2.44 o
   0  13   6        0.49        4.80      3.92 o
   1  13   6       41.18       46.48      3.25 o
   2  13   6        7.17        9.38      2.29 o
   3  13   6        6.52        3.41      2.31 o
  -2  14   6        8.31        8.96      3.57 o
  -1  14   6       99.95      110.15      5.09 o
   0  14   6       41.75       52.77      3.84 o
   1  14   6        4.63        2.57      2.32 o
 -10   1   7       13.74       22.14      5.82 o
  -9   1   7       17.56       23.64      2.50 o
  -8   1   7        1.63        5.04      1.21 o
  -7   1   7       69.17       67.14      1.62 o
  -6   1   7      700.32      667.38      6.27 o
  -5   1   7      100.56       90.65      1.78 o
  -4   1   7     1506.43     1601.80     12.22 o
  -3   1   7      548.62      592.54      5.21 o
  -2   1   7      917.78      905.04     17.58 o
  -1   1   7        6.46        8.01      0.27 o
   0   1   7        5.78       11.51      0.68 o
   1   1   7     2760.60     3005.25     32.77 o
   2   1   7      686.18      903.14      7.89 o
   3   1   7      408.56      395.85      4.02 o
   4   1   7      560.73      603.42      6.00 o
   5   1   7       89.87       96.56      1.78 o
   6   1   7      387.52      388.75      5.21 o
   7   1   7      112.07       87.19      3.24 o
   8   1   7       24.77       32.52      2.78 o
   9   1   7       19.08       21.83      2.61 o
 -10   2   7       91.73       90.18      5.66 o
  -9   2   7      206.85      227.33      6.71 o
  -8   2   7       50.89       52.63      2.01 o
  -7   2   7        8.90        6.66      0.88 o
  -6   2   7        5.00        1.90      0.80 o
  -5   2   7      244.13      285.88      3.28 o
  -4   2   7       51.89       80.60      1.30 o
  -3   2   7       84.53       71.88      1.35 o
  -2   2   7      875.68      946.25     15.86 o
  -1   2   7      300.33      266.21      2.70 o
   0   2   7       19.95       16.40      0.56 o
   1   2   7      768.75      683.89      7.27 o
   2   2   7     1037.93     1023.14     10.66 o
   3   2   7      199.67      191.08      2.43 o
   4   2   7        8.16        8.38      0.61 o
   5   2   7      157.75      141.81      2.50 o
   6   2   7       76.58       55.77      2.07 o
   7   2   7        7.50        3.40      1.79 o
   8   2   7       85.93       77.65      3.31 o
   9   2   7       19.25       23.24      2.32 o
 -10   3   7       27.15       26.97      3.84 o
  -9   3   7       17.98       18.72      2.85 o
  -8   3   7      202.80      199.09      4.08 o
  -7   3   7       23.40       25.83      1.25 o
  -6   3   7       95.42       96.19      2.04 o
  -5   3   7      857.66      848.41      8.02 o
  -4   3   7      149.20      125.55      1.81 o
  -3   3   7      485.02      476.63      4.62 o
  -2   3   7      320.91      326.18      4.03 o
  -1   3   7      289.57      330.19      3.39 o
   0   3   7      533.18      567.06      5.40 o
   1   3   7      169.17      168.95      2.85 o
   2   3   7      464.59      453.24      4.77 o
   3   3   7      245.87      230.86      2.83 o
   4   3   7       23.77       21.52      0.94 o
   5   3   7        2.39        1.18      1.02 o
   6   3   7      375.03      356.79      5.89 o
   7   3   7      545.87      513.27     10.42 o
   8   3   7       34.88       33.55      2.78 o
   9   3   7       13.19       14.68      2.24 o
 -10   4   7        5.94        8.84      3.14 o
  -9   4   7       13.48       12.10      2.58 o
  -8   4   7      187.09      178.89      4.65 o
  -7   4   7        0.39        1.71      1.30 o
  -6   4   7      110.52      101.68      2.67 o
  -5   4   7       11.12        5.20      0.93 o
  -4   4   7       90.02       71.19      1.57 o
  -3   4   7      149.22      122.11      1.94 o
  -2   4   7     1084.05     1161.90     12.32 o
  -1   4   7       19.93       19.48      0.77 o
   0   4   7      988.07     1037.16      9.59 o
   1   4   7     2374.59     2507.39     22.43 o
   2   4   7      267.29      281.51      3.27 o
   3   4   7      612.98      600.24      6.36 o
   4   4   7       99.40       91.55      1.76 o
   5   4   7       69.84       64.05      2.22 o
   6   4   7       82.66       70.95      2.85 o
   7   4   7        2.24        6.64      2.03 o
   8   4   7       62.45       65.14      3.63 o
   9   4   7       13.71       15.65      2.94 o
  -9   5   7       81.41       72.81      3.40 o
  -8   5   7       11.25       19.54      2.10 o
  -7   5   7       25.22       24.41      2.05 o
  -6   5   7       22.46       25.56      2.05 o
  -5   5   7       25.50       26.21      1.78 o
  -4   5   7      114.36      116.97      2.45 o
  -3   5   7       35.33       54.57      1.96 o
  -2   5   7      239.16      205.96      3.11 o
  -1   5   7      574.10      608.40      7.03 o
   0   5   7      141.24      158.78      2.14 o
   1   5   7     2290.23     2332.29     21.01 o
   2   5   7       44.40       35.40      1.07 o
   3   5   7       96.14       91.51      1.74 o
   4   5   7      272.24      261.12      3.88 o
   5   5   7       19.77       20.94      1.65 o
   6   5   7      185.60      164.49      4.16 o
   7   5   7       68.43       53.05      3.71 o
   8   5   7       51.85       62.38      3.53 o
   9   5   7        0.15       -0.23      2.18 o
  -9   6   7        1.01       -0.14      1.78 o
  -8   6   7        4.52        8.08      1.90 o
  -7   6   7        2.19       -0.89      1.83 o
  -6   6   7        2.84        4.24      1.80 o
  -5   6   7        8.09        9.20      1.52 o
  -4   6   7       87.16       83.56      2.42 o
  -3   6   7        4.54        6.85      0.87 o
  -2   6   7       24.86       22.60      1.09 o
  -1   6   7      217.26      197.71      3.09 o
   0   6   7       26.50       26.67      0.97 o
   1   6   7      667.62      659.45      7.40 o
   2   6   7     1457.79     1420.38     14.02 o
   3   6   7      282.31      266.64      3.71 o
   4   6   7       50.64       45.03      1.82 o
   5   6   7       32.11       28.32      1.86 o
   6   6   7        0.08        1.83      1.67 o
   7   6   7        8.37        6.65      2.43 o
   8   6   7        2.14        0.70      2.20 o
  -9   7   7        4.81        6.37      2.10 o
  -8   7   7       69.25       67.72      3.92 o
  -7   7   7      121.54      120.09      4.63 o
  -6   7   7      134.09      138.88      4.66 o
  -5   7   7      204.02      201.79      5.43 o
  -4   7   7      870.28      831.96     12.96 o
  -3   7   7      131.23      119.79      2.85 o
  -2   7   7       58.08       58.14      1.93 o
  -1   7   7      119.84      126.87      2.49 o
   0   7   7       17.23       14.29      0.90 o
   1   7   7      419.17      438.08      7.24 o
   2   7   7       52.23       57.64      1.63 o
   3   7   7       94.29       99.43      2.29 o
   4   7   7        0.88       -0.10      1.00 o
   5   7   7       58.85       58.02      2.54 o
   6   7   7       71.98       68.42      4.15 o
   7   7   7       86.89       87.55      4.83 o
   8   7   7       56.83       58.97      4.54 o
  -8   8   7       68.06       83.16      4.41 o
  -7   8   7       19.13       18.80      2.68 o
  -6   8   7        7.45        9.67      3.19 o
  -5   8   7      288.38      270.35      6.80 o
  -4   8   7      133.32      119.83      4.19 o
  -3   8   7      924.04      941.66     16.72 o
  -2   8   7       52.01       47.85      2.20 o
  -1   8   7      411.67      380.46      6.00 o
   0   8   7     2238.64     2200.21     24.98 o
   1   8   7      746.80      710.50      9.78 o
   2   8   7       39.35       36.43      1.69 o
   3   8   7      210.45      202.99      4.48 o
   4   8   7      182.57      168.98      3.59 o
   5   8   7       25.62       23.20      2.30 o
   6   8   7        0.08       -1.90      3.80 o
   7   8   7        0.60       -0.35      2.43 o
  -8   9   7        0.10       -2.18      2.18 o
  -7   9   7       64.35       73.64      4.14 o
  -6   9   7        2.25       -1.94      1.97 o
  -5   9   7        5.17        7.17      1.96 o
  -4   9   7       75.71       71.28      3.51 o
  -3   9   7      116.60      105.38      3.96 o
  -2   9   7      242.75      218.32      5.62 o
  -1   9   7      371.82      344.30      7.54 o
   0   9   7       11.49        8.74      1.40 o
   1   9   7      430.06      411.24      9.34 o
   2   9   7      100.48       86.93      3.88 o
   3   9   7        0.24        0.04      1.19 o
   4   9   7       85.98       84.42      2.62 o
   5   9   7      104.94      106.24      4.22 o
   6   9   7       32.95       36.54      4.70 o
   7   9   7       27.78       40.52      6.53 o
  -7  10   7       48.36       52.32      3.81 o
  -6  10   7        1.78        1.79      2.13 o
  -5  10   7      127.56      122.27      4.83 o
  -4  10   7       37.15       39.23      3.12 o
  -3  10   7        0.00       -0.14      1.89 o
  -2  10   7       41.38       40.24      3.36 o
  -1  10   7       85.07       81.44      3.51 o
   0  10   7        0.73       -0.54      1.43 o
   1  10   7        0.34       -1.17      1.17 o
   2  10   7        1.16        5.00      1.43 o
   3  10   7        6.27        2.88      2.27 o
   4  10   7        0.10       -0.37      1.33 o
   5  10   7        0.05        2.07      2.83 o
   6  10   7        0.83       -0.61      2.96 o
  -6  11   7        0.64        2.55      2.37 o
  -5  11   7       41.08       43.02      3.41 o
  -4  11   7      218.02      220.96      6.40 o
  -3  11   7        0.02       -0.49      3.10 o
  -2  11   7       10.27       14.31      3.33 o
  -1  11   7       12.02       19.91      2.77 o
   0  11   7        0.04       -0.18      1.63 o
   1  11   7       28.89       34.14      2.63 o
   2  11   7        5.35        5.13      1.92 o
   3  11   7       14.55       11.48      2.17 o
   4  11   7       10.13        7.71      2.05 o
   5  11   7        9.35       10.02      2.87 o
  -5  12   7       52.67       57.80      3.87 o
  -4  12   7        0.06       -0.10      1.95 o
  -3  12   7       68.46       70.58      3.80 o
  -2  12   7        9.31        4.44      1.98 o
  -1  12   7        0.33       -0.66      2.70 o
   0  12   7      283.49      314.02      7.83 o
   1  12   7       49.77       48.04      3.18 o
   2  12   7        2.84        1.49      1.91 o
   3  12   7        6.26       10.74      2.23 o
   4  12   7       14.93       13.74      4.18 o
  -4  13   7       41.19       47.96      3.69 o
  -3  13   7       63.33       72.97      4.10 o
  -2  13   7       11.60       11.03      2.40 o
  -1  13   7       26.96       24.77      2.80 o
   0  13   7        3.22        4.02      2.11 o
   1  13   7        0.89        1.22      1.94 o
   2  13   7        8.71        9.09      2.31 o
   3  13   7       37.32       41.25      4.08 o
 -10   0   8       25.99       20.71      5.47 o
  -9   0   8      191.94      181.46     10.10 o
  -8   0   8      119.42      122.03      4.48 o
  -7   0   8       63.19       68.61      2.35 o
  -6   0   8      160.28      187.74      3.67 o
  -5   0   8      227.33      268.62      4.04 o
  -4   0   8      865.66      761.11      9.06 o
  -3   0   8     2641.10     2787.33     33.15 o
  -2   0   8     2281.07     2448.99     44.59 o
  -1   0   8     2874.78     2842.63     33.76 o
   0   0   8      851.78      712.90     14.14 o
   1   0   8       82.92      116.47      2.01 o
   2   0   8     2049.71     2145.21     25.69 o
   3   0   8     1390.36     1464.78     15.10 o
   4   0   8      152.24      198.33      3.09 o
   5   0   8        0.35       -0.89      0.89 o
   6   0   8        0.97       -0.58      1.51 o
   7   0   8       72.99      100.36      6.27 o
   8   0   8       63.48       51.85      5.66 o
   9   0   8       25.20       23.54      4.76 o
 -10   1   8        4.71        4.91      3.44 o
  -9   1   8       58.16       59.63      4.63 o
  -8   1   8      350.00      330.92      5.41 o
  -7   1   8       32.60       36.69      1.28 o
  -6   1   8      293.05      268.70      3.14 o
  -5   1   8      234.54      207.59      2.31 o
  -4   1   8     1229.25     1249.40      9.70 o
  -3   1   8      313.38      336.89      3.09 o
  -2   1   8       60.90       52.48      1.39 o
  -1   1   8      285.76      282.22      2.83 o
   0   1   8      480.84      456.74      5.39 o
   1   1   8      679.03      718.94      7.60 o
   2   1   8       62.60       70.74      1.01 o
   3   1   8      593.09      546.57      4.86 o
   4   1   8      788.79      778.43      7.52 o
   5   1   8      449.65      425.14      5.33 o
   6   1   8      769.21      789.10     11.90 o
   7   1   8      248.93      219.35      5.00 o
   8   1   8        3.24        6.77      1.99 o
   9   1   8        0.06        2.07      1.92 o
 -10   2   8       11.69       12.56      3.34 o
  -9   2   8       37.73       35.31      3.77 o
  -8   2   8       32.52       32.01      2.27 o
  -7   2   8        6.54        7.09      0.93 o
  -6   2   8      341.91      314.47      3.68 o
  -5   2   8      150.55      148.23      2.12 o
  -4   2   8      291.99      318.15      3.26 o
  -3   2   8      914.49      975.07      8.31 o
  -2   2   8      615.90      652.31     11.16 o
  -1   2   8      648.06      672.54      6.30 o
   0   2   8       80.88       87.88      1.57 o
   1   2   8      727.37      668.70      7.77 o
   2   2   8       36.63       33.21      0.78 o
   3   2   8      309.00      298.29      3.65 o
   4   2   8      111.80      121.93      1.76 o
   5   2   8       43.04       38.00      1.68 o
   6   2   8       17.75       19.20      1.57 o
   7   2   8       25.81       23.06      2.21 o
   8   2   8       56.44       62.38      2.96 o
   9   2   8       10.82       12.33      2.34 o
 -10   3   8        7.84       19.38      3.61 o
  -9   3   8        2.43        2.54      2.17 o
  -8   3   8       29.08       31.50      2.27 o
  -7   3   8        1.42        4.35      1.07 o
  -6   3   8      469.60      467.17      5.24 o
  -5   3   8       45.32       50.15      1.35 o
  -4   3   8       67.84       61.98      1.36 o
  -3   3   8      803.95      824.78      8.55 o
  -2   3   8      344.48      348.09      4.15 o
  -1   3   8     3465.50     3612.15     34.12 o
   0   3   8       11.24       37.48      1.26 o
   1   3   8     1329.64     1325.11     16.19 o
   2   3   8      232.77      229.15      2.84 o
   3   3   8      410.67      417.01      4.58 o
   4   3   8      198.89      200.44      2.58 o
   5   3   8        7.16        2.37      0.81 o
   6   3   8      129.71      140.32      3.66 o
   7   3   8       20.88       14.73      2.10 o
   8   3   8        0.14        0.51      1.79 o
   9   3   8        3.45        4.94      1.92 o
 -10   4   8       45.64       53.56      4.77 o
  -9   4   8       66.27       56.41      3.06 o
  -8   4   8       27.32       37.01      2.66 o
  -7   4   8      217.30      218.10      4.99 o
  -6   4   8        3.22        1.60      1.04 o
  -5   4   8      698.75      649.21      7.67 o
  -4   4   8      428.13      419.05      4.88 o
  -3   4   8      934.17      951.26      8.67 o
  -2   4   8       26.96       25.41      0.82 o
  -1   4   8      292.25      227.00      2.73 o
   0   4   8        1.77        0.86      0.35 o
   1   4   8       39.82       46.36      0.90 o
   2   4   8      271.74      286.22      3.72 o
   3   4   8        8.42       12.34      0.76 o
   4   4   8       32.55       27.53      1.12 o
   5   4   8      330.98      337.68      4.84 o
   6   4   8       15.02       16.00      1.68 o
   7   4   8      122.59      124.60      4.32 o
   8   4   8       75.58       74.25      3.75 o
   9   4   8       33.63       35.91      3.86 o
  -9   5   8       28.30       30.81      2.60 o
  -8   5   8      106.50      109.03      3.92 o
  -7   5   8      129.97      133.92      3.99 o
  -6   5   8       96.42      103.14      3.85 o
  -5   5   8      367.30      354.87      5.80 o
  -4   5   8      406.94      369.18      6.27 o
  -3   5   8       65.35       63.61      1.74 o
  -2   5   8      354.70      367.06      5.02 o
  -1   5   8        1.49        2.60      0.55 o
   0   5   8      137.10      134.50      1.81 o
   1   5   8        2.54        3.99      0.53 o
   2   5   8      115.41      118.68      1.78 o
   3   5   8     1635.66     1626.34     15.98 o
   4   5   8      446.96      442.14      5.87 o
   5   5   8        0.10        0.35      1.22 o
   6   5   8        0.11        1.84      1.83 o
   7   5   8      100.66      102.95      4.11 o
   8   5   8       16.05       10.17      2.17 o
  -9   6   8        9.38       12.52      2.41 o
  -8   6   8       13.97        9.94      2.09 o
  -7   6   8       16.90       15.27      1.97 o
  -6   6   8        1.96        2.87      1.81 o
  -5   6   8      281.84      276.36      6.48 o
  -4   6   8      663.13      645.92      9.15 o
  -3   6   8      189.65      184.60      4.92 o
  -2   6   8     1274.48     1253.31     14.54 o
  -1   6   8      240.05      249.58      3.64 o
   0   6   8       17.84       12.71      0.97 o
   1   6   8      734.53      721.12      7.12 o
   2   6   8      172.19      152.08      2.35 o
   3   6   8       41.31       36.76      1.44 o
   4   6   8       44.43       43.31      2.59 o
   5   6   8        9.92        5.45      1.37 o
   6   6   8      135.26      135.50      4.32 o
   7   6   8       44.21       44.53      3.72 o
   8   6   8       40.59       49.37      3.35 o
  -9   7   8       12.42       17.88      2.71 o
  -8   7   8       28.75       35.33      2.98 o
  -7   7   8        7.99       12.30      3.24 o
  -6   7   8      557.33      546.45     15.41 o
  -5   7   8      141.14      135.23      4.48 o
  -4   7   8       11.19       11.91      1.85 o
  -3   7   8      590.83      560.82      9.13 o
  -2   7   8        0.75        0.27      0.98 o
  -1   7   8      631.55      607.57      7.69 o
   0   7   8       55.26       49.08      1.45 o
   1   7   8      686.51      640.14      7.97 o
   2   7   8        7.33       12.08      1.37 o
   3   7   8      248.61      223.98      3.69 o
   4   7   8       45.96       49.11      1.99 o
   5   7   8      152.41      163.90      4.68 o
   6   7   8        2.08       -0.45      1.99 o
   7   7   8        0.74        2.23      2.42 o
   8   7   8        4.26        3.95      2.23 o
  -8   8   8        1.69        0.31      1.91 o
  -7   8   8        2.08        1.87      2.34 o
  -6   8   8       19.32       22.19      2.85 o
  -5   8   8        1.32        1.16      1.99 o
  -4   8   8       87.85       91.55      3.80 o
  -3   8   8       13.02       19.96      2.03 o
  -2   8   8      361.08      336.48      6.22 o
  -1   8   8        3.99        4.86      1.29 o
   0   8   8        7.97       13.81      1.17 o
   1   8   8       11.61       11.94      1.25 o
   2   8   8      550.69      514.46      7.59 o
   3   8   8       98.09       93.86      2.66 o
   4   8   8       17.03       22.94      1.55 o
   5   8   8       22.96       18.95      2.11 o
   6   8   8       37.45       38.10      3.41 o
   7   8   8       25.86       31.08      3.52 o
  -8   9   8        0.86        2.11      2.41 o
  -7   9   8        5.56        4.64      2.43 o
  -6   9   8       20.54       18.42      2.83 o
  -5   9   8       19.17       18.83      2.39 o
  -4   9   8      141.01      130.62      4.58 o
  -3   9   8      110.53      113.61      4.06 o
  -2   9   8       46.11       42.28      2.59 o
  -1   9   8        1.00        2.65      1.51 o
   0   9   8       21.52       21.47      1.69 o
   1   9   8      110.26       83.76      2.76 o
   2   9   8       56.58       60.23      2.50 o
   3   9   8        2.57        5.53      1.22 o
   4   9   8        8.47        7.75      1.30 o
   5   9   8       51.43       52.10      3.82 o
   6   9   8       23.66       20.39      3.17 o
   7   9   8        1.07        3.36      2.70 o
  -7  10   8       80.99       89.62      4.77 o
  -6  10   8        8.68       11.89      2.54 o
  -5  10   8      174.64      177.80      7.32 o
  -4  10   8        8.59        7.45      2.13 o
  -3  10   8        0.03       -0.07      1.64 o
  -2  10   8      384.92      386.49     13.92 o
  -1  10   8      112.01      116.84      4.06 o
   0  10   8        0.38       -0.87      1.41 o
   1  10   8      235.14      225.31      4.96 o
   2  10   8       54.05       54.75      2.53 o
   3  10   8        1.90        1.92      1.21 o
   4  10   8       26.76       27.29      3.04 o
   5  10   8        0.06        0.31      2.35 o
   6  10   8       11.70       10.44      2.90 o
  -6  11   8       12.76       14.61      2.74 o
  -5  11   8        1.23        0.49      2.17 o
  -4  11   8        0.38        0.54      1.93 o
  -3  11   8      118.99      119.55      4.56 o
  -2  11   8       15.14       15.27      2.23 o
  -1  11   8        1.73        1.88      1.65 o
   0  11   8        7.37        0.96      1.88 o
   1  11   8       16.75       19.25      2.92 o
   2  11   8      106.28       99.74      3.98 o
   3  11   8        0.18       -1.88      1.88 o
   4  11   8        6.68        6.36      2.38 o
   5  11   8       41.17       45.92      6.50 o
  -5  12   8        0.25        0.62      3.54 o
  -4  12   8        0.02        1.26      2.04 o
  -3  12   8        0.74        1.88      1.95 o
  -2  12   8        0.31        0.66      1.83 o
  -1  12   8       16.21       18.94      2.46 o
   0  12   8       50.80       63.96      3.50 o
   1  12   8        5.38        6.65      2.01 o
   2  12   8        2.11        2.01      1.87 o
   3  12   8        0.70       -1.06      2.27 o
   4  12   8        1.40        1.84      2.42 o
  -3  13   8       11.25        9.65      2.94 o
  -2  13   8        0.05        0.48      2.02 o
  -1  13   8       14.79       17.21      2.52 o
   0  13   8       21.40       21.12      2.63 o
   1  13   8        9.10       13.73      2.77 o
   2  13   8       46.64       51.98      6.46 o
 -10   1   9       15.43       12.95      3.48 o
  -9   1   9       99.15       88.06      8.33 o
  -8   1   9      116.34      107.59      4.06 o
  -7   1   9       35.01       32.31      1.29 o
  -6   1   9       45.28       52.63      1.67 o
  -5   1   9      268.47      259.66      2.70 o
  -4   1   9      140.68      138.17      1.75 o
  -3   1   9      702.75      714.59      6.66 o
  -2   1   9      571.90      604.28      6.45 o
  -1   1   9      672.48      700.15      6.93 o
   0   1   9     2775.73     3083.45     33.48 o
   1   1   9     1368.98     1390.62     17.02 o
   2   1   9      400.22      427.54      3.97 o
   3   1   9       27.79       25.21      0.80 o
   4   1   9      675.33      700.66      6.53 o
   5   1   9      255.61      224.83      3.97 o
   6   1   9       33.63       36.77      1.67 o
   7   1   9       86.44       90.21      3.16 o
   8   1   9        8.28        7.17      1.93 o
   9   1   9        1.63        1.78      2.57 o
 -10   2   9       18.66       24.96      3.87 o
  -9   2   9        0.19        0.12      2.96 o
  -8   2   9       28.92       28.11      2.25 o
  -7   2   9       17.18       16.30      1.46 o
  -6   2   9       19.75       13.20      0.92 o
  -5   2   9        4.99        7.79      0.78 o
  -4   2   9       21.07       13.35      1.06 o
  -3   2   9     1769.29     1783.92     14.04 o
  -2   2   9     2538.11     2561.87     22.76 o
  -1   2   9       36.73       35.52      0.96 o
   0   2   9     2185.93     2237.31     24.52 o
   1   2   9     1698.27     1734.39     19.19 o
   2   2   9      253.13      246.34      2.65 o
   3   2   9       14.14       12.51      0.65 o
   4   2   9       19.61       31.40      1.55 o
   5   2   9      455.93      484.44      7.27 o
   6   2   9      172.51      151.98      4.71 o
   7   2   9       40.83       38.58      2.31 o
   8   2   9       21.20       25.81      2.17 o
   9   2   9        1.81        0.67      1.99 o
 -10   3   9       45.58       48.79      4.57 o
  -9   3   9       92.53       97.00      5.36 o
  -8   3   9       38.96       36.36      2.38 o
  -7   3   9       64.87       69.43      2.83 o
  -6   3   9      136.95      136.08      2.49 o
  -5   3   9      302.01      294.38      3.68 o
  -4   3   9      620.60      591.87      5.50 o
  -3   3   9      104.94       76.30      2.03 o
  -2   3   9      584.23      617.94      8.67 o
  -1   3   9      106.47      116.69      2.00 o
   0   3   9      112.79      150.79      2.33 o
   1   3   9      204.13      182.75      2.49 o
   2   3   9       72.02       90.25      1.43 o
   3   3   9      109.06      104.50      1.78 o
   4   3   9      751.15      757.48     10.05 o
   5   3   9      310.37      316.62      4.58 o
   6   3   9        7.74        5.08      1.28 o
   7   3   9       43.86       44.15      2.72 o
   8   3   9        0.90       -0.02      1.55 o
   9   3   9        5.19        7.19      1.97 o
 -10   4   9       47.38       50.23      6.27 o
  -9   4   9        4.23       10.18      2.28 o
  -8   4   9        9.87        7.21      1.85 o
  -7   4   9      103.74       95.73      3.25 o
  -6   4   9      126.74      121.49      2.52 o
  -5   4   9      102.62      101.12      2.08 o
  -4   4   9       53.36       50.22      1.37 o
  -3   4   9       75.04       83.95      1.48 o
  -2   4   9      208.42      216.71      2.60 o
  -1   4   9      598.31      611.44      7.05 o
   0   4   9      621.44      696.91      8.25 o
   1   4   9      208.79      215.60      3.13 o
   2   4   9      210.21      186.35      2.37 o
   3   4   9       45.04       44.63      1.25 o
   4   4   9      357.69      351.83      4.84 o
   5   4   9       58.37       60.78      2.04 o
   6   4   9        2.62        2.58      1.37 o
   7   4   9       55.21       62.48      3.17 o
   8   4   9       71.83       69.66      3.62 o
  -9   5   9        0.40        1.19      2.09 o
  -8   5   9       15.62       19.14      2.21 o
  -7   5   9       13.01       14.88      1.90 o
  -6   5   9       57.30       59.77      2.69 o
  -5   5   9      100.26       96.96      2.75 o
  -4   5   9       70.88       66.92      1.99 o
  -3   5   9      199.17      207.38      2.76 o
  -2   5   9      575.73      567.98      6.76 o
  -1   5   9      154.56      157.80      2.21 o
   0   5   9      528.39      533.70      5.32 o
   1   5   9       14.91       19.77      0.79 o
   2   5   9       33.64       33.79      1.02 o
   3   5   9       50.57       59.84      1.68 o
   4   5   9      191.82      192.67      3.22 o
   5   5   9      287.71      249.07      5.73 o
   6   5   9        5.06        3.62      1.53 o
   7   5   9        9.99       14.45      2.18 o
   8   5   9       26.56       28.73      3.42 o
  -9   6   9        3.04        3.00      2.20 o
  -8   6   9       15.70       19.10      2.62 o
  -7   6   9       35.63       34.72      2.42 o
  -6   6   9       40.31       40.43      2.68 o
  -5   6   9       18.95       18.25      1.78 o
  -4   6   9        0.00       -1.12      1.12 o
  -3   6   9      567.76      540.10      7.05 o
  -2   6   9      203.28      195.08      3.14 o
  -1   6   9        4.65        2.31      0.71 o
   0   6   9      203.72      186.75      2.41 o
   1   6   9     1485.73     1422.07     14.18 o
   2   6   9      239.46      225.41      3.20 o
   3   6   9       70.28       67.92      1.84 o
   4   6   9       78.98       72.23      2.22 o
   5   6   9       15.56       18.97      2.38 o
   6   6   9        0.02        0.05      1.41 o
   7   6   9        0.00       -0.13      2.16 o
   8   6   9       29.43       32.97      3.30 o
  -9   7   9       49.69       54.48      3.66 o
  -8   7   9       44.34       48.13      3.42 o
  -7   7   9       76.81       84.56      3.55 o
  -6   7   9      153.44      151.19      8.12 o
  -5   7   9       86.18       82.79      3.61 o
  -4   7   9       32.14       29.76      2.26 o
  -3   7   9        2.17        2.33      1.15 o
  -2   7   9      151.72      155.24      3.16 o
  -1   7   9      389.68      375.65      5.71 o
   0   7   9      201.33      204.02      3.25 o
   1   7   9      102.75      101.99      2.02 o
   2   7   9      171.86      165.83      2.71 o
   3   7   9      411.84      390.69      5.54 o
   4   7   9      210.89      195.01      5.98 o
   5   7   9       79.97       74.61      3.14 o
   6   7   9       27.88       22.48      2.76 o
   7   7   9       65.90       74.09      4.57 o
  -8   8   9        1.84        3.56      2.26 o
  -7   8   9        6.57        2.51      1.89 o
  -6   8   9       22.33       18.66      2.51 o
  -5   8   9      629.61      621.75     12.33 o
  -4   8   9      554.71      548.90     10.91 o
  -3   8   9       59.13       55.25      2.80 o
  -2   8   9      207.09      184.06      4.13 o
  -1   8   9     1011.20      966.43     14.49 o
   0   8   9      130.05      113.22      2.44 o
   1   8   9       21.17       16.80      1.31 o
   2   8   9      276.59      260.40      4.20 o
   3   8   9       90.05       80.54      3.64 o
   4   8   9       23.58       18.59      1.62 o
   5   8   9        3.71        4.25      1.59 o
   6   8   9       82.11      101.88      4.99 o
   7   8   9       63.64       68.19      7.01 o
  -7   9   9       14.95       16.91      7.40 o
  -6   9   9        1.37       -0.94      1.97 o
  -5   9   9      143.26      135.58      4.89 o
  -4   9   9       13.91       10.20      2.19 o
  -3   9   9       39.20       38.82      2.78 o
  -2   9   9       20.31       18.85      2.04 o
  -1   9   9      184.52      172.79      4.81 o
   0   9   9      509.97      483.68      9.68 o
   1   9   9        1.17       -0.85      1.39 o
   2   9   9       24.31       22.65      1.58 o
   3   9   9      193.10      217.51      4.86 o
   4   9   9       22.60       23.70      1.77 o
   5   9   9       76.16       79.30      4.36 o
   6   9   9       32.81       35.09      3.54 o
  -7  10   9       28.13       38.40      4.25 o
  -6  10   9        3.17       -0.96      2.40 o
  -5  10   9        8.82       11.31      2.29 o
  -4  10   9       60.69       59.47      3.44 o
  -3  10   9       45.85       44.22      5.55 o
  -2  10   9        3.96        5.07      1.78 o
  -1  10   9        0.73        0.21      1.73 o
   0  10   9       10.54        9.57      1.86 o
   1  10   9        3.41        2.76      1.25 o
   2  10   9        0.29       -0.88      1.22 o
   3  10   9       17.71       12.86      1.63 o
   4  10   9       11.94       11.92      2.47 o
   5  10   9        1.93        3.69      2.37 o
   6  10   9       13.86        7.20      2.74 o
  -6  11   9       15.55       24.92      3.64 o
  -5  11   9       19.77       24.90      2.84 o
  -4  11   9        5.07        5.07      2.08 o
  -3  11   9       13.79       16.14      2.31 o
  -2  11   9       23.13       24.98      2.46 o
  -1  11   9       11.47        8.15      2.01 o
   0  11   9        7.27       11.06      2.07 o
   1  11   9       76.96       70.71      3.41 o
   2  11   9        5.75        3.73      2.10 o
   3  11   9       38.77       37.12      2.65 o
   4  11   9       17.41       18.13      2.93 o
   5  11   9        2.42        1.53      2.43 o
  -5  12   9        0.58       -1.74      2.48 o
  -4  12   9       91.90      103.38      5.55 o
  -3  12   9        0.00       -1.78      1.78 o
  -2  12   9       29.99       42.74      4.68 o
  -1  12   9      173.53      168.87      5.48 o
   0  12   9       15.66       14.55      2.78 o
   1  12   9        5.31        9.87      2.54 o
   2  12   9       95.73      107.65      7.40 o
   3  12   9       41.53       44.38      3.23 o
   4  12   9       23.26       31.25      3.51 o
  -3  13   9       23.80       29.29      3.71 o
  -2  13   9        1.48        3.63      2.55 o
  -1  13   9        1.35        0.40      2.39 o
   0  13   9       11.92        9.39      6.95 o
   1  13   9        1.88        2.96      2.50 o
   2  13   9        5.97        8.27      2.72 o
 -10   0  10       15.50       16.92      5.08 o
  -9   0  10        0.53        4.18      4.12 o
  -8   0  10      211.35      200.60      6.57 o
  -7   0  10        0.69       -1.17      1.38 o
  -6   0  10       15.03       18.47      1.47 o
  -5   0  10     1568.32     1519.94     17.40 o
  -4   0  10      234.70      190.09      3.71 o
  -3   0  10      166.24      172.73      3.17 o
  -2   0  10     1745.79     1761.34     19.35 o
  -1   0  10      486.52      507.16      7.29 o
   0   0  10     2035.63     2261.22     42.26 o
   1   0  10     1231.59     1290.84     35.83 o
   2   0  10      168.02      174.78      3.04 o
   3   0  10      684.72      664.70      7.89 o
   4   0  10     1075.63     1077.31     15.23 o
   5   0  10      318.76      360.14      8.82 o
   6   0  10      108.18      111.57      5.76 o
   7   0  10      202.83      162.30      8.43 o
   8   0  10       60.30       56.93      5.79 o
   9   0  10        7.03       11.77      4.25 o
 -10   1  10       18.56       15.52      3.46 o
  -9   1  10       72.30       78.95      5.12 o
  -8   1  10        1.24        0.46      1.41 o
  -7   1  10        4.48        2.31      1.06 o
  -6   1  10      454.59      426.48      4.63 o
  -5   1  10       28.60       22.10      0.88 o
  -4   1  10      250.38      254.51      2.91 o
  -3   1  10       13.10       19.84      0.68 o
  -2   1  10      529.40      594.77      6.56 o
  -1   1  10     1315.56     1349.03     13.85 o
   0   1  10      159.67      164.47      9.30 o
   1   1  10      598.81      571.99      7.46 o
   2   1  10      768.34      765.14      6.79 o
   3   1  10     1204.30     1208.78     10.08 o
   4   1  10      502.23      500.31      5.16 o
   5   1  10       26.26       28.19      1.51 o
   6   1  10        0.01       -0.74      0.93 o
   7   1  10        0.58        0.36      1.69 o
   8   1  10        0.00       -2.14      2.14 o
   9   1  10        0.21       -2.29      2.39 o
 -10   2  10        1.16       -2.70      2.81 o
  -9   2  10        7.52        5.58      2.98 o
  -8   2  10       65.68       56.08      3.11 o
  -7   2  10      168.65      155.20      2.99 o
  -6   2  10      275.41      267.00      4.10 o
  -5   2  10      183.57      184.42      2.36 o
  -4   2  10       48.83       54.16      1.15 o
  -3   2  10      524.29      544.84      9.49 o
  -2   2  10      504.84      518.23      4.83 o
  -1   2  10      154.77      188.53      2.41 o
   0   2  10       23.63       31.27      1.07 o
   1   2  10      364.67      404.29      5.03 o
   2   2  10      109.45      119.71      2.05 o
   3   2  10       47.85       42.71      1.28 o
   4   2  10      295.06      312.07      3.57 o
   5   2  10       26.88       29.11      1.33 o
   6   2  10        7.84        7.86      1.18 o
   7   2  10       13.28       17.36      1.81 o
   8   2  10       30.84       32.14      2.33 o
   9   2  10        4.92        7.01      2.21 o
 -10   3  10        4.17        3.98      2.96 o
  -9   3  10        2.06        4.78      2.17 o
  -8   3  10       18.59       16.01      2.23 o
  -7   3  10        0.06        0.73      1.12 o
  -6   3  10      199.80      177.83      3.13 o
  -5   3  10       11.66       13.50      0.96 o
  -4   3  10       63.21       66.77      1.44 o
  -3   3  10      770.46      876.77      9.26 o
  -2   3  10      398.00      406.54      3.94 o
  -1   3  10      122.85      116.67      1.92 o
   0   3  10      148.84      126.62      1.90 o
   1   3  10      139.21      145.98      2.15 o
   2   3  10      184.72      183.50      3.05 o
   3   3  10       23.45       14.35      0.74 o
   4   3  10       21.44       21.76      1.08 o
   5   3  10        4.19        6.31      0.96 o
   6   3  10        3.93        1.37      1.23 o
   7   3  10        2.87        0.66      1.63 o
   8   3  10       11.75       19.12      2.06 o
  -9   4  10        5.85        7.52      2.35 o
  -8   4  10       31.91       32.61      3.34 o
  -7   4  10        8.22        6.85      1.26 o
  -6   4  10        4.54        5.36      1.39 o
  -5   4  10      201.20      198.71      3.29 o
  -4   4  10      256.28      246.97      2.96 o
  -3   4  10      160.82      161.80      2.28 o
  -2   4  10      430.96      411.75      4.12 o
  -1   4  10      149.13      145.97      2.84 o
   0   4  10      128.74      121.28      2.27 o
   1   4  10       72.52       71.39      1.71 o
   2   4  10      777.82      770.70      9.01 o
   3   4  10       19.98       15.83      0.92 o
   4   4  10      404.33      369.86      5.46 o
   5   4  10      277.64      276.37      4.98 o
   6   4  10       66.07       74.29      2.67 o
   7   4  10       27.16       26.45      2.38 o
   8   4  10       52.89       56.01      3.87 o
  -9   5  10       66.27       79.29      4.17 o
  -8   5  10       62.01       61.24      3.60 o
  -7   5  10       51.90       49.16      2.63 o
  -6   5  10       24.99       27.64      2.06 o
  -5   5  10      178.98      180.43      3.81 o
  -4   5  10      401.36      391.88      5.57 o
  -3   5  10       21.91       24.34      1.00 o
  -2   5  10      521.44      543.23      6.26 o
  -1   5  10      122.34      124.39      1.86 o
   0   5  10        1.95        0.29      0.74 o
   1   5  10      756.00      733.99      8.13 o
   2   5  10     1506.27     1454.94     14.28 o
   3   5  10      168.63      168.89      2.80 o
   4   5  10       32.67       35.55      1.75 o
   5   5  10        0.02        0.76      1.33 o
   6   5  10        3.47        2.03      1.29 o
   7   5  10        0.04       -1.75      1.86 o
   8   5  10        0.56       -0.32      1.96 o
  -9   6  10        0.75        1.17      2.19 o
  -8   6  10        0.03        1.13      2.03 o
  -7   6  10      191.99      181.26      6.21 o
  -6   6  10        0.40       -1.18      1.44 o
  -5   6  10      138.16      131.67      3.72 o
  -4   6  10      324.12      329.13      5.57 o
  -3   6  10      644.32      658.34      8.37 o
  -2   6  10      238.16      240.32      4.09 o
  -1   6  10        0.74        0.88      0.69 o
   0   6  10       25.70       29.37      1.36 o
   1   6  10        2.28        1.46      0.67 o
   2   6  10      167.88      160.77      2.52 o
   3   6  10      252.06      230.81      3.36 o
   4   6  10       80.85       94.65      2.73 o
   5   6  10       65.92       64.66      2.85 o
   6   6  10       32.05       27.99      2.30 o
   7   6  10       49.44       62.26      3.33 o
   8   6  10       81.82       82.30      4.04 o
  -8   7  10       54.61       53.35      3.56 o
  -7   7  10      304.09      312.44      7.91 o
  -6   7  10       27.41       24.38      2.43 o
  -5   7  10       10.05        8.76      1.87 o
  -4   7  10       37.27       38.20      2.10 o
  -3   7  10      233.28      226.51      4.72 o
  -2   7  10      128.07      118.00      2.67 o
  -1   7  10       59.63       56.69      1.72 o
   0   7  10       19.09       20.53      1.99 o
   1   7  10       79.14       87.15      1.87 o
   2   7  10        4.17        1.94      0.81 o
   3   7  10       13.55       22.75      1.49 o
   4   7  10       49.76       47.72      2.10 o
   5   7  10        1.05        1.71      1.42 o
   6   7  10        2.47       -1.37      1.93 o
   7   7  10        5.17        3.84      2.50 o
  -8   8  10       15.36       20.44      3.00 o
  -7   8  10       39.20       37.22      3.24 o
  -6   8  10        0.38       -0.26      1.84 o
  -5   8  10        3.58       12.15      2.26 o
  -4   8  10       24.93       29.90      2.37 o
  -3   8  10        0.42        0.07      1.40 o
  -2   8  10       42.13       41.42      2.06 o
  -1   8  10        0.01        1.46      1.16 o
   0   8  10        1.20        1.69      0.83 o
   1   8  10      172.90      149.88      2.94 o
   2   8  10       33.86       31.25      1.53 o
   3   8  10        0.00        0.53      1.99 o
   4   8  10       33.38       38.34      1.95 o
   5   8  10       53.45       58.27      2.93 o
   6   8  10        5.42        7.42      2.56 o
   7   8  10        4.85        0.69      4.73 o
  -7   9  10       43.41       46.96      3.52 o
  -6   9  10        2.22       -0.91      2.41 o
  -5   9  10       70.27       66.29      3.65 o
  -4   9  10       84.45       81.89      3.83 o
  -3   9  10       17.23       20.81      2.72 o
  -2   9  10       88.20       91.41      3.48 o
  -1   9  10       52.75       39.53      2.43 o
   0   9  10       73.36       69.20      2.99 o
   1   9  10       26.58       28.95      1.99 o
   2   9  10       10.54       12.30      1.65 o
   3   9  10       23.33       20.04      1.67 o
   4   9  10       73.93       75.94      3.22 o
   5   9  10       38.11       39.18      3.28 o
   6   9  10        0.86       -2.08      2.08 o
  -6  10  10       46.10       55.80      8.11 o
  -5  10  10       16.64       21.48      3.21 o
  -4  10  10      253.70      261.84      8.15 o
  -3  10  10      266.56      279.31      6.98 o
  -2  10  10       78.00       69.57      4.37 o
  -1  10  10       43.64       36.21      2.51 o
   0  10  10      110.11      119.59      4.08 o
   1  10  10        0.03       -1.22      1.22 o
   2  10  10        1.78        0.72      1.22 o
   3  10  10        0.18       -1.11      1.27 o
   4  10  10        0.07        0.34      2.22 o
   5  10  10        2.51        1.63      2.34 o
  -6  11  10        0.02       -2.98      3.51 o
  -5  11  10       22.91       22.14      4.60 o
  -4  11  10       39.89       42.30      3.86 o
  -3  11  10       55.30       60.27      6.24 o
  -2  11  10       14.54       19.74      2.75 o
  -1  11  10        1.05        1.19      2.00 o
   0  11  10       76.07       60.15      3.72 o
   1  11  10        7.99        6.15      2.10 o
   2  11  10        0.04        0.38      1.61 o
   3  11  10       12.59        8.52      2.03 o
   4  11  10        9.79       11.69      2.75 o
  -4  12  10        0.44        3.05      2.62 o
  -3  12  10        4.19        3.34      2.53 o
  -2  12  10       47.98       55.23      4.21 o
  -1  12  10       16.33       22.69      5.82 o
   0  12  10        1.62        2.25      2.57 o
   1  12  10        0.09       -1.40      2.06 o
   2  12  10        0.02        2.05      1.86 o
   3  12  10       10.01       13.29      2.29 o
  -2  13  10       15.74       19.23      5.56 o
  -1  13  10       18.72       22.93      3.22 o
   0  13  10        1.37        0.67      3.28 o
   1  13  10       45.15       54.94      4.20 o
 -10   1  11       23.18       26.81      3.93 o
  -9   1  11        1.58       -1.05      2.66 o
  -8   1  11       17.20       24.05      2.00 o
  -7   1  11       28.75       27.55      1.57 o
  -6   1  11       32.32       26.30      2.56 o
  -5   1  11      169.72      149.66      2.34 o
  -4   1  11      262.50      260.81      2.99 o
  -3   1  11      265.82      252.73      2.84 o
  -2   1  11      328.34      373.50      3.61 o
  -1   1  11      373.46      392.18      4.15 o
   0   1  11      711.30      711.74      8.24 o
   1   1  11       16.72       32.07      1.35 o
   2   1  11        2.35        3.06      1.01 o
   3   1  11      157.49      150.84      1.91 o
   4   1  11        1.51        1.95      0.69 o
   5   1  11        4.81        2.58      0.91 o
   6   1  11       62.51       72.40      2.11 o
   7   1  11        8.01        4.61      3.02 o
   8   1  11        7.88        8.48      3.28 o
 -10   2  11       14.87       18.38      6.46 o
  -9   2  11       29.92       26.09      3.64 o
  -8   2  11       22.20       14.76      2.80 o
  -7   2  11       69.50       76.01      2.34 o
  -6   2  11        2.50        4.69      0.97 o
  -5   2  11      140.98      134.93      2.51 o
  -4   2  11     1581.19     1458.88     11.76 o
  -3   2  11      754.79      839.79     12.74 o
  -2   2  11      283.03      286.61      3.10 o
  -1   2  11     1069.98     1008.63      9.88 o
   0   2  11        9.53       13.55      0.61 o
   1   2  11       50.07       37.75      2.05 o
   2   2  11        9.58       12.81      1.13 o
   3   2  11      677.80      671.49      6.87 o
   4   2  11     1163.08     1117.78     11.88 o
   5   2  11       74.32       61.25      1.81 o
   6   2  11        2.69        4.08      1.12 o
   7   2  11       29.59       36.79      2.22 o
   8   2  11       37.33       27.67      2.58 o
  -9   3  11       50.01       54.67      3.71 o
  -8   3  11      170.19      163.62     11.95 o
  -7   3  11       99.47      100.59      2.96 o
  -6   3  11        4.77        3.18      0.97 o
  -5   3  11        7.92        3.23      0.87 o
  -4   3  11       10.89       12.22      0.72 o
  -3   3  11      235.75      246.11      3.63 o
  -2   3  11      220.34      205.22      2.46 o
  -1   3  11      118.75      103.65      1.82 o
   0   3  11      138.18      127.33      1.94 o
   1   3  11       18.24       21.79      0.84 o
   2   3  11      704.67      709.78     10.09 o
   3   3  11     1398.08     1417.59     14.85 o
   4   3  11        0.80        1.33      0.75 o
   5   3  11       76.69       68.18      1.90 o
   6   3  11        4.25        0.81      1.19 o
   7   3  11        3.37        4.65      1.70 o
   8   3  11       40.58       47.84      2.69 o
  -9   4  11       28.30       21.92      2.77 o
  -8   4  11        3.49        1.88      2.03 o
  -7   4  11       19.55       19.55      1.70 o
  -6   4  11       34.52       37.55      1.73 o
  -5   4  11      418.20      404.72      5.33 o
  -4   4  11        0.00       -0.11      0.69 o
  -3   4  11      558.08      562.99      5.52 o
  -2   4  11      117.58      130.85      1.90 o
  -1   4  11      205.80      191.94      3.43 o
   0   4  11        4.15        3.92      0.56 o
   1   4  11       82.84       89.04      1.86 o
   2   4  11      306.34      293.88      5.09 o
   3   4  11      173.30      160.88      2.87 o
   4   4  11        0.29        2.03      0.86 o
   5   4  11        9.78       16.94      1.67 o
   6   4  11       63.91       61.03      2.58 o
   7   4  11        8.31        7.55      1.83 o
   8   4  11       23.01       24.56      2.56 o
  -9   5  11        3.05        3.14      2.26 o
  -8   5  11       28.91       29.55      2.83 o
  -7   5  11       11.04       11.93      2.19 o
  -6   5  11      294.88      284.14      6.83 o
  -5   5  11        6.56        9.71      1.41 o
  -4   5  11       49.04       49.33      1.97 o
  -3   5  11      300.00      306.30      4.47 o
  -2   5  11      188.56      181.61      3.21 o
  -1   5  11       24.96       21.98      1.27 o
   0   5  11      298.52      290.23      4.15 o
   1   5  11      483.89      455.76      5.96 o
   2   5  11       74.21       58.89      1.89 o
   3   5  11      500.58      473.95      6.53 o
   4   5  11       37.80       46.72      1.67 o
   5   5  11       14.26       12.91      1.60 o
   6   5  11        9.89       16.56      1.68 o
   7   5  11       12.77        4.75      1.85 o
   8   5  11       13.85       16.70      2.44 o
  -9   6  11        8.39        7.66      2.80 o
  -8   6  11        7.93        5.38      2.28 o
  -7   6  11       94.49      111.49      4.55 o
  -6   6  11       11.77        9.60      2.03 o
  -5   6  11       52.09       54.18      2.26 o
  -4   6  11      392.89      394.50      6.35 o
  -3   6  11      141.46      147.09      2.82 o
  -2   6  11       17.33       15.60      1.03 o
  -1   6  11      587.82      561.07      7.07 o
   0   6  11       39.45       31.80      1.15 o
   1   6  11      229.87      233.94      3.50 o
   2   6  11        1.11       -0.59      0.59 o
   3   6  11      136.97      127.22      2.41 o
   4   6  11       74.31       71.51      2.38 o
   5   6  11        1.27       -1.21      1.21 o
   6   6  11        3.71        2.71      1.53 o
   7   6  11        0.58        1.88      1.88 o
  -8   7  11        6.75        8.96      2.50 o
  -7   7  11        0.62        4.96      2.25 o
  -6   7  11       17.43       18.72      2.44 o
  -5   7  11        0.65        0.33      1.69 o
  -4   7  11       54.67       60.44      2.35 o
  -3   7  11       48.06       44.57      1.93 o
  -2   7  11      123.29      128.26      2.61 o
  -1   7  11      200.03      184.89      3.15 o
   0   7  11      157.89      153.51      2.51 o
   1   7  11      250.08      227.08      3.24 o
   2   7  11      694.47      651.39      8.08 o
   3   7  11      154.48      150.13      3.17 o
   4   7  11       16.75       17.07      1.32 o
   5   7  11       47.23       50.57      4.07 o
   6   7  11        5.11        8.69      2.27 o
   7   7  11        7.40        9.05      2.21 o
  -8   8  11        0.80       -1.84      2.22 o
  -7   8  11       98.26       98.22      4.61 o
  -6   8  11      313.35      304.61      7.66 o
  -5   8  11      246.35      240.72      7.32 o
  -4   8  11        4.41        4.58      1.57 o
  -3   8  11       78.49       78.03      2.88 o
  -2   8  11       13.28        9.13      1.26 o
  -1   8  11       72.57       65.78      2.23 o
   0   8  11       77.93       71.42      2.00 o
   1   8  11      179.36      164.43      2.98 o
   2   8  11      377.61      341.22      5.49 o
   3   8  11       87.57       83.33      2.68 o
   4   8  11       19.93       24.89      1.70 o
   5   8  11       60.33       77.68      3.27 o
   6   8  11       79.81       75.48      4.37 o
  -7   9  11       21.28       25.25      2.93 o
  -6   9  11       51.27       47.81      3.44 o
  -5   9  11      103.59       96.50      4.27 o
  -4   9  11      100.01       95.99      4.74 o
  -3   9  11       19.02       20.20      2.58 o
  -2   9  11      117.13      113.58      4.50 o
  -1   9  11       18.62       19.92      1.96 o
   0   9  11        6.33        2.21      1.48 o
   1   9  11      274.58      274.36      5.40 o
   2   9  11       60.33       67.82      2.57 o
   3   9  11        0.17        1.06      1.19 o
   4   9  11        4.91        7.87      1.64 o
   5   9  11       12.62       15.78      3.12 o
   6   9  11        0.46        0.57      2.31 o
  -6  10  11        8.65       11.70      2.61 o
  -5  10  11       28.75       23.85      4.37 o
  -4  10  11       24.86       30.26      3.41 o
  -3  10  11        9.89       11.32      2.44 o
  -2  10  11       10.41        9.58      4.25 o
  -1  10  11        9.96        7.48      2.12 o
   0  10  11        6.31        2.34      1.66 o
   1  10  11       38.29       35.44      2.05 o
   2  10  11       55.64       54.27      2.41 o
   3  10  11        0.94       -1.26      1.26 o
   4  10  11       14.35        8.93      2.36 o
   5  10  11       22.53       21.34      5.69 o
  -5  11  11        9.18       14.51      3.11 o
  -4  11  11        0.26       -0.09      2.43 o
  -3  11  11        1.35        0.87      3.57 o
  -2  11  11        0.03       -0.07      2.13 o
  -1  11  11       15.39       17.10      6.18 o
   0  11  11        5.29        7.65      1.86 o
   1  11  11        8.01        7.06      1.53 o
   2  11  11       22.47       24.59      1.95 o
   3  11  11        0.50       -1.62      1.62 o
   4  11  11        2.93        5.26      2.34 o
  -4  12  11        0.13       -2.40      2.40 o
  -3  12  11       66.87       73.55      4.71 o
  -2  12  11       24.23       28.15      5.37 o
  -1  12  11       18.32       32.48      8.07 o
   0  12  11        9.03       11.19      2.52 o
   1  12  11        2.77       -0.80      2.16 o
   2  12  11       22.02       30.41      2.66 o
  -9   0  12       28.03       39.30      5.60 o
  -8   0  12       18.06       11.99      2.45 o
  -7   0  12       95.23       86.28      3.49 o
  -6   0  12      131.96      144.43      5.08 o
  -5   0  12        4.39        0.15      1.45 o
  -4   0  12        3.09        2.41      0.83 o
  -3   0  12     1421.30     1368.26     15.41 o
  -2   0  12      482.08      538.40      7.80 o
  -1   0  12       60.86       49.44      2.38 o
   0   0  12       42.69       44.95      1.82 o
   1   0  12      365.14      371.87     12.87 o
   2   0  12     2816.59     2797.23     75.26 o
   3   0  12      336.09      341.54      5.45 o
   4   0  12      256.44      275.87      4.86 o
   5   0  12      382.92      389.62      9.37 o
   6   0  12      160.63      123.78      4.75 o
   7   0  12       95.49      117.72      7.20 o
   8   0  12       41.01       47.09      5.47 o
  -9   1  12        8.64       12.19      3.18 o
  -8   1  12       49.27       40.36      2.39 o
  -7   1  12        7.39        6.62      1.28 o
  -6   1  12       28.60       32.05      1.53 o
  -5   1  12      157.34      152.35      2.91 o
  -4   1  12        1.26        3.14      0.65 o
  -3   1  12      526.02      577.10      5.47 o
  -2   1  12     2380.88     2309.59     23.46 o
  -1   1  12      493.51      488.59      5.78 o
   0   1  12      108.48      106.34      2.99 o
   1   1  12     1247.55     1296.02     16.07 o
   2   1  12       15.11       14.22      1.69 o
   3   1  12        4.55        4.90      0.62 o
   4   1  12       34.25       31.76      1.18 o
   5   1  12       69.09       71.03      2.17 o
   6   1  12        3.07        4.98      1.34 o
   7   1  12        9.09        4.32      2.27 o
   8   1  12       35.40       40.49      3.66 o
  -9   2  12       13.65       14.94      3.13 o
  -8   2  12      173.45      178.89      4.97 o
  -7   2  12       98.02       89.89      2.54 o
  -6   2  12        0.26       -0.29      0.95 o
  -5   2  12        7.73       10.63      1.66 o
  -4   2  12      187.22      196.62      2.81 o
  -3   2  12        2.43        3.20      0.70 o
  -2   2  12       28.94       29.62      1.41 o
  -1   2  12       66.94       76.57      1.44 o
   0   2  12       38.60       30.66      1.06 o
   1   2  12      246.28      239.81      3.06 o
   2   2  12      227.85      252.36      3.21 o
   3   2  12       19.65       19.48      1.06 o
   4   2  12       93.52       94.65      1.82 o
   5   2  12        1.55       -0.88      0.88 o
   6   2  12       15.12       20.42      1.39 o
   7   2  12        7.88        6.65      1.58 o
   8   2  12        2.70        3.19      2.34 o
  -9   3  12        4.20        0.56      3.73 o
  -8   3  12      117.00      105.43      4.33 o
  -7   3  12       28.99       31.19      1.94 o
  -6   3  12       18.51       20.05      1.43 o
  -5   3  12        0.28       -0.57      0.90 o
  -4   3  12      203.11      202.10      2.71 o
  -3   3  12      386.97      390.21      6.19 o
  -2   3  12      328.90      334.32      3.91 o
  -1   3  12       36.61       36.98      1.15 o
   0   3  12       69.01       78.24      1.77 o
   1   3  12      303.67      273.23      3.50 o
   2   3  12       49.27       52.79      1.86 o
   3   3  12      273.12      246.04      4.41 o
   4   3  12       20.62       16.59      0.91 o
   5   3  12        2.70       -0.96      0.96 o
   6   3  12        5.09        7.97      1.46 o
   7   3  12       43.29       51.25      2.89 o
   8   3  12        2.66        1.88      1.64 o
  -9   4  12        4.49        5.73      2.34 o
  -8   4  12        8.21        7.05      2.23 o
  -7   4  12      162.48      157.64      3.73 o
  -6   4  12      301.93      292.21      4.76 o
  -5   4  12       16.15       17.70      1.27 o
  -4   4  12        3.86        3.03      0.76 o
  -3   4  12     1095.57     1049.96     11.78 o
  -2   4  12        0.01       -0.56      0.56 o
  -1   4  12      245.09      244.17      3.40 o
   0   4  12      360.07      369.14      5.29 o
   1   4  12      255.57      255.04      3.67 o
   2   4  12      251.76      225.68      3.73 o
   3   4  12      414.69      388.44     11.14 o
   4   4  12      222.12      228.08      3.95 o
   5   4  12       62.36       69.14      2.15 o
   6   4  12       14.77       10.21      1.56 o
   7   4  12        5.98        8.34      1.85 o
   8   4  12        8.62        7.80      1.87 o
  -9   5  12       47.96       53.52      3.60 o
  -8   5  12        8.32        5.88      4.89 o
  -7   5  12        8.45        9.26      2.31 o
  -6   5  12        0.05       -0.23      1.67 o
  -5   5  12        0.06        1.26      1.17 o
  -4   5  12       23.18       27.61      1.56 o
  -3   5  12        6.32        9.38      1.22 o
  -2   5  12      252.77      226.05      3.11 o
  -1   5  12      523.03      491.96      8.04 o
   0   5  12      914.67      873.86     11.37 o
   1   5  12       63.38       65.47      3.15 o
   2   5  12       27.32       23.91      1.73 o
   3   5  12       35.25       41.81      2.18 o
   4   5  12       35.97       36.00      1.45 o
   5   5  12       46.22       45.50      2.71 o
   6   5  12       19.53       23.37      1.79 o
   7   5  12        0.03       -1.58      1.58 o
  -8   6  12       43.05       44.66      3.25 o
  -7   6  12       45.49       48.83      3.26 o
  -6   6  12       27.98       24.78      3.29 o
  -5   6  12      609.35      596.06      9.99 o
  -4   6  12       20.55       24.29      1.77 o
  -3   6  12       62.38       67.82      1.91 o
  -2   6  12       40.98       36.78      1.34 o
  -1   6  12       34.62       37.00      1.99 o
   0   6  12      385.50      363.09      6.20 o
   1   6  12       13.50        8.43      1.49 o
   2   6  12       38.05       40.16      1.85 o
   3   6  12       68.64       70.68      1.67 o
   4   6  12       88.64       84.42      3.29 o
   5   6  12        2.04        4.29      1.34 o
   6   6  12       78.86       90.04      3.04 o
   7   6  12       18.42       15.34      2.52 o
  -8   7  12        3.64        1.74      2.30 o
  -7   7  12       73.56       67.83      4.24 o
  -6   7  12        4.25        0.70      2.03 o
  -5   7  12        3.75        5.89      1.93 o
  -4   7  12      302.04      301.19      6.02 o
  -3   7  12       13.73       12.56      1.49 o
  -2   7  12      498.11      496.51      7.22 o
  -1   7  12        0.33        0.58      0.83 o
   0   7  12      229.08      214.58      5.48 o
   1   7  12       83.69       80.14      3.14 o
   2   7  12        1.55        4.41      0.74 o
   3   7  12        4.83        4.03      0.85 o
   4   7  12       33.29       45.09      1.82 o
   5   7  12        0.00       -0.10      1.38 o
   6   7  12        2.51        6.79      2.26 o
  -7   8  12        2.92        3.55      2.35 o
  -6   8  12        1.27        1.66      2.10 o
  -5   8  12        1.42       -0.36      1.85 o
  -4   8  12       12.42       14.24      2.37 o
  -3   8  12        7.97        5.24      1.66 o
  -2   8  12        0.12        1.04      1.29 o
  -1   8  12       11.14       12.93      1.16 o
   0   8  12        2.00        1.25      1.59 o
   1   8  12       52.70       54.16      1.74 o
   2   8  12        6.19        9.60      1.17 o
   3   8  12       11.02       20.08      1.69 o
   4   8  12        2.14        4.68      2.54 o
   5   8  12       40.05       42.43      2.58 o
   6   8  12        2.46       -0.93      2.03 o
  -7   9  12        0.19       -2.06      2.06 o
  -6   9  12        2.60        2.35      2.30 o
  -5   9  12        5.86        4.28      2.13 o
  -4   9  12      188.79      189.48      5.55 o
  -3   9  12       58.67       61.59      3.12 o
  -2   9  12        5.83        4.12      1.64 o
  -1   9  12        9.68        8.11      1.61 o
   0   9  12       20.89       21.34      1.92 o
   1   9  12       11.07        7.40      1.38 o
   2   9  12      335.72      332.66      6.14 o
   3   9  12       87.91       97.36      2.98 o
   4   9  12        0.03       -0.70      1.42 o
   5   9  12        0.60        0.30      1.93 o
  -6  10  12       22.06       27.03      2.99 o
  -5  10  12      107.58      106.62      4.67 o
  -4  10  12        1.22        3.41      2.79 o
  -3  10  12       77.81       88.65      4.87 o
  -2  10  12       17.34       17.14      2.14 o
  -1  10  12      161.07      155.88      4.69 o
   0  10  12       33.02       35.90      2.44 o
   1  10  12        2.24        2.23      1.29 o
   2  10  12        1.21        1.33      1.29 o
   3  10  12       45.89       57.69      2.56 o
   4  10  12       15.76       16.99      2.54 o
  -5  11  12       12.08       10.93      2.44 o
  -4  11  12       38.99       44.54      3.29 o
  -3  11  12       24.23       27.07      2.67 o
  -2  11  12        2.05       -0.33      1.76 o
  -1  11  12       46.52       46.49      2.90 o
   0  11  12       18.75       20.50      2.18 o
   1  11  12        3.27        2.93      1.64 o
   2  11  12       17.65       18.15      1.79 o
   3  11  12       37.68       42.07      2.87 o
  -3  12  12        0.89        2.49      2.15 o
  -2  12  12        0.00        2.82      3.20 o
  -1  12  12        4.75        5.32      2.01 o
   0  12  12        0.07       -1.33      1.69 o
   1  12  12        9.96       10.81      2.99 o
   2  12  12       52.49       59.36      3.39 o
  -9   1  13       12.49       20.55      3.34 o
  -8   1  13        8.96        5.06      1.73 o
  -7   1  13        6.40        3.13      1.34 o
  -6   1  13        6.70        6.27      1.12 o
  -5   1  13      142.43      146.59      2.90 o
  -4   1  13       94.12       94.81      1.86 o
  -3   1  13      280.91      280.89      3.41 o
  -2   1  13      695.30      694.96      7.65 o
  -1   1  13      245.88      250.66      3.33 o
   0   1  13      240.24      251.46      5.20 o
   1   1  13       46.55       54.36      4.95 o
   2   1  13        0.80        4.65      0.90 o
   3   1  13       18.78       27.61      1.06 o
   4   1  13       26.74       24.72      1.04 o
   5   1  13        0.09       -1.07      1.07 o
   6   1  13        3.44        3.87      1.38 o
   7   1  13        0.62        1.84      2.25 o
   8   1  13       12.03       14.12      2.86 o
  -9   2  13       52.75       59.38      4.37 o
  -8   2  13      222.46      217.29      5.20 o
  -7   2  13       21.85       24.65      1.78 o
  -6   2  13       95.44       89.12      2.46 o
  -5   2  13      433.97      435.27      6.02 o
  -4   2  13        0.64        1.21      0.78 o
  -3   2  13      154.54      163.49      2.31 o
  -2   2  13       30.40       29.86      1.00 o
  -1   2  13      232.42      228.14      2.98 o
   0   2  13      139.11      133.49      2.40 o
   1   2  13       78.67       63.37      2.02 o
   2   2  13      433.22      401.60      5.70 o
   3   2  13      188.00      180.97      3.00 o
   4   2  13       76.72       71.50      1.52 o
   5   2  13        2.83        6.65      0.98 o
   6   2  13       66.31       62.10      2.19 o
   7   2  13       39.03       35.45      3.17 o
   8   2  13        1.03       -2.95      4.73 o
  -9   3  13      109.20      125.45      4.92 o
  -8   3  13        3.67        3.31      2.37 o
  -7   3  13       67.42       59.93      2.45 o
  -6   3  13       97.19       87.83      2.44 o
  -5   3  13      226.73      223.88      3.80 o
  -4   3  13        3.66        5.95      0.85 o
  -3   3  13        1.87        4.20      0.60 o
  -2   3  13      632.17      637.04      6.74 o
  -1   3  13      128.94      127.10      2.11 o
   0   3  13      424.05      412.15      5.31 o
   1   3  13      626.84      638.78      7.73 o
   2   3  13       15.59       13.26      0.92 o
   3   3  13        1.52        1.77      0.97 o
   4   3  13        3.42        4.59      0.76 o
   5   3  13       90.70       85.50      2.11 o
   6   3  13       58.64       65.85      3.17 o
   7   3  13       29.58       31.62      2.14 o
  -9   4  13        2.77        1.84      2.23 o
  -8   4  13       32.01       35.26      2.94 o
  -7   4  13      222.72      220.57      4.79 o
  -6   4  13       32.85       37.16      1.80 o
  -5   4  13       11.46        9.00      1.11 o
  -4   4  13       41.53       40.46      1.40 o
  -3   4  13       89.72       93.13      1.85 o
  -2   4  13       11.56        9.40      0.98 o
  -1   4  13        0.05       -0.57      0.68 o
   0   4  13      168.35      154.83      4.21 o
   1   4  13       48.11       52.32      1.61 o
   2   4  13        0.02       -0.63      0.86 o
   3   4  13        2.71        2.84      1.16 o
   4   4  13      255.60      262.41      4.18 o
   5   4  13        0.78        1.99      1.07 o
   6   4  13        0.06       -1.14      1.14 o
   7   4  13        7.58        8.45      2.28 o
  -8   5  13       15.50       16.35      2.62 o
  -7   5  13        2.90        2.09      4.04 o
  -6   5  13       62.46       58.27      3.25 o
  -5   5  13       36.29       40.55      1.96 o
  -4   5  13        2.18       -0.55      0.99 o
  -3   5  13       12.60       10.74      0.93 o
  -2   5  13      112.62      107.46      2.74 o
  -1   5  13       34.39       36.80      2.21 o
   0   5  13       45.26       42.81      2.33 o
   1   5  13        0.17       -0.26      0.93 o
   2   5  13        0.31       -0.03      0.87 o
   3   5  13       25.19       26.71      1.82 o
   4   5  13        6.53        2.81      0.90 o
   5   5  13        8.76       10.35      1.29 o
   6   5  13        0.60       -1.56      1.56 o
   7   5  13       13.90       16.03      2.19 o
  -8   6  13        4.08        6.35      2.42 o
  -7   6  13        5.35        2.97      2.46 o
  -6   6  13       43.14       42.40      2.95 o
  -5   6  13       50.99       50.54      2.84 o
  -4   6  13       11.13       11.98      1.49 o
  -3   6  13      103.55       96.36      2.34 o
  -2   6  13        1.19        1.45      1.49 o
  -1   6  13      779.54      740.96     13.38 o
   0   6  13      625.03      577.23     10.85 o
   1   6  13        0.02       -0.92      1.07 o
   2   6  13        8.34        7.26      1.19 o
   3   6  13       40.17       42.74      2.01 o
   4   6  13       24.09       19.43      1.29 o
   5   6  13        9.04       12.21      2.47 o
   6   6  13       17.16       15.28      1.71 o
   7   6  13       33.69       31.63      2.96 o
  -8   7  13        4.14        4.86      2.44 o
  -7   7  13        7.67        4.95      3.61 o
  -6   7  13      110.10      110.07      4.41 o
  -5   7  13        8.32        7.93      1.94 o
  -4   7  13       32.95       35.82      2.12 o
  -3   7  13      123.30      125.44      3.36 o
  -2   7  13      150.52      150.04      2.93 o
  -1   7  13       85.94       73.43      3.30 o
   0   7  13      114.26      115.05      4.04 o
   1   7  13       56.33       53.07      2.82 o
   2   7  13      125.01      117.25      3.41 o
   3   7  13       19.42       25.40      1.84 o
   4   7  13        8.76       10.09      1.37 o
   5   7  13       35.44       42.52      2.34 o
   6   7  13       67.88       75.80      3.36 o
  -7   8  13       74.37       76.83      4.15 o
  -6   8  13       10.63        8.25      2.23 o
  -5   8  13        0.10       -0.02      1.87 o
  -4   8  13       33.96       36.13      2.52 o
  -3   8  13       14.89       13.54      1.82 o
  -2   8  13       40.54       46.07      2.12 o
  -1   8  13       67.44       52.25      1.65 o
   0   8  13      161.33      151.84      5.33 o
   1   8  13      254.09      254.62      5.25 o
   2   8  13      193.82      176.19      4.20 o
   3   8  13       91.49      102.17      3.75 o
   4   8  13       79.02       80.62      2.92 o
   5   8  13       13.14       11.76      1.79 o
  -6   9  13       60.70       63.19      3.87 o
  -5   9  13       18.95       18.18      3.25 o
  -4   9  13        1.10        1.83      1.83 o
  -3   9  13      106.13      110.44      4.01 o
  -2   9  13       10.98       11.51      1.75 o
  -1   9  13       10.05       12.36      1.66 o
   0   9  13      104.85       97.13      4.87 o
   1   9  13        9.60        7.34      1.18 o
   2   9  13       35.13       40.09      1.87 o
   3   9  13        0.41       -1.01      1.12 o
   4   9  13        3.20        4.43      1.53 o
   5   9  13        7.87        9.89      2.19 o
  -5  10  13       14.26       14.60      2.43 o
  -4  10  13       12.78       18.18      2.47 o
  -3  10  13        7.00        4.99      1.93 o
  -2  10  13        0.56        3.10      1.80 o
  -1  10  13        3.20        1.74      1.58 o
   0  10  13       37.60       38.75      2.39 o
   1  10  13       31.42       26.07      1.85 o
   2  10  13        2.08        1.34      1.24 o
   3  10  13        0.07       -1.28      1.28 o
   4  10  13       10.44       14.06      2.10 o
  -4  11  13       18.73       22.54      4.33 o
  -3  11  13        6.36        8.00      2.84 o
  -2  11  13        1.45        1.96      1.77 o
  -1  11  13        5.01        8.03      1.84 o
   0  11  13       15.92       10.46      1.83 o
   1  11  13       10.23       11.49      2.49 o
   2  11  13       30.00       33.26      2.05 o
   3  11  13       47.89       60.18      3.64 o
  -2  12  13        7.72        7.17      2.13 o
  -1  12  13        1.45       -0.23      2.37 o
   0  12  13        3.21        3.11      1.90 o
  -9   0  14       28.27       24.89      4.89 o
  -8   0  14       96.76       79.91      7.65 o
  -7   0  14       39.78       45.49      2.80 o
  -6   0  14      174.79      161.75      4.58 o
  -5   0  14      176.09      147.53      4.13 o
  -4   0  14      246.09      248.62      6.16 o
  -3   0  14      396.42      373.13      6.71 o
  -2   0  14      918.74      942.74     19.03 o
  -1   0  14      119.66      112.44      5.18 o
   0   0  14     1168.41     1080.91     21.23 o
   1   0  14       28.15       25.92      3.60 o
   2   0  14        2.17        0.97      1.13 o
   3   0  14      548.29      572.94     12.51 o
   4   0  14      807.93      738.92     10.89 o
   5   0  14       25.19       29.76      5.50 o
   6   0  14       34.46       43.41      3.12 o
   7   0  14       10.66       12.22      3.34 o
  -9   1  14       12.02        9.35      3.11 o
  -8   1  14        0.16       -1.65      1.65 o
  -7   1  14       92.25       81.91      2.53 o
  -6   1  14       17.38       19.73      1.73 o
  -5   1  14      138.88      149.07      3.13 o
  -4   1  14      759.97      736.86     14.79 o
  -3   1  14      809.22      807.93      8.27 o
  -2   1  14       62.80       66.39      2.58 o
  -1   1  14       78.80       77.37      2.02 o
   0   1  14       10.68       16.81      2.19 o
   1   1  14      130.50      113.62      3.22 o
   2   1  14       89.91       75.54      1.93 o
   3   1  14        0.82        0.25      1.14 o
   4   1  14      101.89      114.49      2.58 o
   5   1  14       32.93       36.03      1.66 o
   6   1  14       33.32       39.33      2.13 o
   7   1  14       24.48       28.67      2.90 o
  -9   2  14       16.72       18.22      2.67 o
  -8   2  14        0.23        0.30      1.62 o
  -7   2  14        5.53        2.42      1.27 o
  -6   2  14        7.74        6.44      1.17 o
  -5   2  14        5.13        8.49      1.12 o
  -4   2  14      158.67      156.02      4.61 o
  -3   2  14      229.41      249.81      4.45 o
  -2   2  14       11.59        7.39      0.88 o
  -1   2  14      501.93      511.84      6.32 o
   0   2  14      360.99      369.35      5.32 o
   1   2  14      264.79      250.35      3.93 o
   2   2  14       25.43       25.33      1.19 o
   3   2  14       18.10       19.50      1.96 o
   4   2  14       82.63       89.82      3.13 o
   5   2  14        1.27       -0.79      0.92 o
   6   2  14        0.51        0.56      1.26 o
   7   2  14        1.23        1.92      2.06 o
  -9   3  14        1.67        4.67      2.28 o
  -8   3  14        3.40        9.45      1.94 o
  -7   3  14       51.86       55.33      2.62 o
  -6   3  14        3.34        4.12      1.16 o
  -5   3  14        0.65       -0.08      0.96 o
  -4   3  14      242.14      251.51      6.49 o
  -3   3  14      253.24      248.75      4.41 o
  -2   3  14       81.48       92.36      2.06 o
  -1   3  14      498.82      480.16      7.43 o
   0   3  14        0.03        0.69      0.88 o
   1   3  14      557.66      518.72      9.17 o
   2   3  14       19.17       17.61      1.14 o
   3   3  14       25.15       25.29      1.30 o
   4   3  14       18.62       25.63      1.73 o
   5   3  14       11.26       17.96      1.25 o
   6   3  14        6.86        9.14      1.76 o
   7   3  14       21.66       15.37      1.75 o
  -8   4  14      102.28      117.40      5.82 o
  -7   4  14       51.73       60.67      2.58 o
  -6   4  14       47.15       50.87      2.02 o
  -5   4  14       28.07       24.86      1.61 o
  -4   4  14       48.78       49.70      1.51 o
  -3   4  14       41.12       38.22      1.70 o
  -2   4  14        7.59        9.70      2.33 o
  -1   4  14      134.34      148.18      2.77 o
   0   4  14      408.22      383.70      5.25 o
   1   4  14      300.43      282.62      5.49 o
   2   4  14        0.19       -0.85      0.85 o
   3   4  14       53.22       68.59      2.16 o
   4   4  14      143.97      134.23      3.22 o
   5   4  14        3.20        1.46      1.50 o
   6   4  14        0.27       -1.14      1.14 o
   7   4  14        0.11       -1.53      1.53 o
  -8   5  14        2.48        3.02      2.18 o
  -7   5  14       17.30       22.15      4.10 o
  -6   5  14      132.79      128.95      3.82 o
  -5   5  14       21.49       21.87      1.66 o
  -4   5  14       34.22       28.96      2.25 o
  -3   5  14      165.17      155.49      3.52 o
  -2   5  14      761.57      764.26     11.93 o
  -1   5  14       55.74       56.14      2.25 o
   0   5  14      115.90      104.93      3.73 o
   1   5  14       32.56       25.18      1.42 o
   2   5  14      103.35      101.72      4.62 o
   3   5  14        2.89        2.15      1.09 o
   4   5  14       34.15       38.32      2.26 o
   5   5  14       16.22       13.80      1.21 o
   6   5  14       55.80       59.94      2.45 o
  -8   6  14        6.55        4.95      3.00 o
  -7   6  14       53.09       49.16      3.24 o
  -6   6  14        8.21        7.45      2.19 o
  -5   6  14        0.52        0.10      1.39 o
  -4   6  14       10.52        8.79      1.45 o
  -3   6  14       82.75       77.98      2.04 o
  -2   6  14      270.62      261.64      6.31 o
  -1   6  14      149.78      160.41      4.68 o
   0   6  14        0.89       -0.71      1.58 o
   1   6  14       38.44       36.88      1.75 o
   2   6  14      369.83      358.12      6.29 o
   3   6  14       30.07       25.31      1.68 o
   4   6  14       32.72       37.47      2.01 o
   5   6  14        0.10        1.38      0.98 o
   6   6  14        0.01        0.87      1.31 o
  -7   7  14        3.10        1.68      2.18 o
  -6   7  14        5.69        5.77      2.21 o
  -5   7  14       27.54       30.52      3.43 o
  -4   7  14       66.70       67.13      2.69 o
  -3   7  14       15.08       18.10      1.55 o
  -2   7  14      288.90      284.79      6.85 o
  -1   7  14        2.13        2.32      1.94 o
   0   7  14        5.95       10.66      1.85 o
   1   7  14       32.06       29.29      1.76 o
   2   7  14       45.95       49.73      2.25 o
   3   7  14       35.98       31.42      1.92 o
   4   7  14        8.75        3.08      1.63 o
   5   7  14       28.32       34.68      2.00 o
   6   7  14       24.19       32.60      2.06 o
  -7   8  14       21.53       21.75      2.84 o
  -6   8  14       16.26       12.95      2.44 o
  -5   8  14       15.23       11.88      2.18 o
  -4   8  14       64.61       61.88      3.11 o
  -3   8  14       10.66       11.83      1.74 o
  -2   8  14       23.77       22.43      1.84 o
  -1   8  14        7.22        9.10      2.02 o
   0   8  14       91.07       78.89      3.64 o
   1   8  14       11.16        9.84      1.54 o
   2   8  14        4.67        3.90      1.54 o
   3   8  14      146.10      140.53      4.45 o
   4   8  14        5.82        4.09      4.54 o
   5   8  14        0.53       -0.98      1.61 o
  -6   9  14       72.50       67.56      3.87 o
  -5   9  14        0.05        1.28      1.92 o
  -4   9  14        2.98        1.08      1.73 o
  -3   9  14        5.89        6.33      1.75 o
  -2   9  14       54.58       57.22      2.62 o
  -1   9  14       17.36       17.67      3.00 o
   0   9  14       41.26       43.51      3.80 o
   1   9  14       83.00       83.41      3.48 o
   2   9  14       65.82       52.87      2.93 o
   3   9  14       38.41       43.06      2.77 o
   4   9  14        4.17       -0.57      4.12 o
  -5  10  14       13.89       15.28      2.53 o
  -4  10  14        1.54        1.64      1.94 o
  -3  10  14      139.64      138.45      5.23 o
  -2  10  14        2.79        1.39      1.60 o
  -1  10  14       78.08       81.49      7.22 o
   0  10  14        2.23       -0.58      2.46 o
   1  10  14       13.84       12.12      2.98 o
   2  10  14      133.49      130.23      4.57 o
   3  10  14       63.36       65.12      3.51 o
  -3  11  14        5.09        7.34      2.11 o
  -2  11  14       36.78       35.01      2.74 o
  -1  11  14        5.04        4.89      2.31 o
   0  11  14        1.61       -1.29      2.88 o
   1  11  14       50.49       52.75      2.39 o
   2  11  14        2.96        2.45      1.96 o
  -9   1  15        4.62        7.06      2.89 o
  -8   1  15        1.36       -1.39      1.49 o
  -7   1  15       24.73       21.48      1.63 o
  -6   1  15       52.90       58.93      2.09 o
  -5   1  15       61.81       62.60      1.99 o
  -4   1  15       36.81       42.54      2.07 o
  -3   1  15      590.97      573.50      9.45 o
  -2   1  15        8.73        4.63      0.80 o
  -1   1  15       48.80       48.45      1.68 o
   0   1  15       29.13       23.78      1.86 o
   1   1  15       33.77       30.06      1.81 o
   2   1  15        7.60       10.34      1.32 o
   3   1  15       16.36       10.97      1.43 o
   4   1  15      161.87      158.16      3.56 o
   5   1  15       63.50       74.22      2.24 o
   6   1  15        8.93        9.73      1.45 o
   7   1  15        0.05       -0.95      2.32 o
  -9   2  15       50.96       62.79      3.75 o
  -8   2  15        1.62       -0.81      1.60 o
  -7   2  15       96.15       93.75      2.73 o
  -6   2  15        1.15        0.48      1.09 o
  -5   2  15       77.60       77.89      2.19 o
  -4   2  15       26.34       26.27      1.84 o
  -3   2  15       28.53       28.38      1.32 o
  -2   2  15      943.46      919.29     10.83 o
  -1   2  15      439.00      421.20      5.37 o
   0   2  15        0.25        0.57      0.96 o
   1   2  15        1.66        1.20      0.66 o
   2   2  15       25.40       26.01      1.16 o
   3   2  15        0.99        1.75      1.05 o
   4   2  15      227.88      239.30      4.18 o
   5   2  15       22.71       21.43      1.47 o
   6   2  15        0.19        2.24      1.40 o
   7   2  15       10.13       15.39      2.43 o
  -8   3  15       64.52       64.07      3.06 o
  -7   3  15       24.04       25.93      1.93 o
  -6   3  15        4.44        5.19      1.24 o
  -5   3  15       59.13       53.69      1.90 o
  -4   3  15       18.79       20.37      1.10 o
  -3   3  15      105.33       99.56      3.72 o
  -2   3  15      789.69      777.78      9.45 o
  -1   3  15       81.44       86.31      2.83 o
   0   3  15       32.85       29.68      1.40 o
   1   3  15       39.78       35.82      1.58 o
   2   3  15       60.56       64.85      1.82 o
   3   3  15        0.02       -0.50      1.46 o
   4   3  15      101.36      107.96      3.06 o
   5   3  15      146.26      151.87      4.75 o
   6   3  15       18.19       19.41      2.25 o
   7   3  15       14.47       13.41      2.01 o
  -8   4  15       17.21       21.20      2.71 o
  -7   4  15        6.32        6.29      1.58 o
  -6   4  15        5.12        7.94      1.31 o
  -5   4  15      134.33      128.71      2.84 o
  -4   4  15        2.14        2.97      1.17 o
  -3   4  15        0.46        0.28      0.99 o
  -2   4  15      100.98       94.26      3.38 o
  -1   4  15       68.83       69.86      2.50 o
   0   4  15       58.97       58.47      2.36 o
   1   4  15      138.93      128.01      2.96 o
   2   4  15      142.39      150.49      3.19 o
   3   4  15        0.03       -0.87      0.87 o
   4   4  15        1.70        0.55      1.03 o
   5   4  15        6.47        2.56      1.39 o
   6   4  15        4.40       -0.19      1.13 o
  -8   5  15       34.99       41.59      3.34 o
  -7   5  15        0.01        0.56      1.96 o
  -6   5  15       85.39       93.76      3.36 o
  -5   5  15       17.24       17.33      1.57 o
  -4   5  15      112.42      118.77      2.89 o
  -3   5  15        0.30        0.16      1.31 o
  -2   5  15       22.97       25.16      1.92 o
  -1   5  15        0.75        0.68      1.11 o
   0   5  15       37.76       32.39      2.15 o
   1   5  15        0.94        1.74      0.84 o
   2   5  15        2.76        2.01      1.00 o
   3   5  15        0.38       -1.03      1.03 o
   4   5  15        2.21        1.38      1.14 o
   5   5  15        5.42        6.15      1.59 o
   6   5  15        0.43        5.97      1.28 o
  -7   6  15       76.05       75.99      3.95 o
  -6   6  15        2.05        3.70      1.94 o
  -5   6  15       57.26       61.83      2.70 o
  -4   6  15       29.37       27.96      1.78 o
  -3   6  15      123.49      121.70      4.20 o
  -2   6  15      215.84      215.07      5.63 o
  -1   6  15       55.24       51.95      2.86 o
   0   6  15       12.02       12.94      1.86 o
   1   6  15        2.69        6.74      1.21 o
   2   6  15       43.12       42.74      2.22 o
   3   6  15        5.34        1.85      1.17 o
   4   6  15       28.41       26.03      2.18 o
   5   6  15       74.91       76.88      3.34 o
   6   6  15        0.02       -1.37      1.74 o
  -7   7  15       15.77       17.24      2.65 o
  -6   7  15       35.89       39.28      2.98 o
  -5   7  15        2.30        3.14      1.77 o
  -4   7  15      103.81      102.81      3.55 o
  -3   7  15        7.90       11.95      2.07 o
  -2   7  15        0.51        0.93      1.68 o
  -1   7  15       17.51       18.79      2.21 o
   0   7  15        5.33        6.14      1.85 o
   1   7  15        1.50        1.21      1.18 o
   2   7  15       39.07       36.13      2.01 o
   3   7  15       77.05       78.40      2.80 o
   4   7  15      149.07      131.60      5.02 o
   5   7  15       66.26       59.38      3.92 o
  -6   8  15        5.19        3.45      3.83 o
  -5   8  15       25.87       24.66      2.53 o
  -4   8  15        1.59        0.14      1.49 o
  -3   8  15       22.11       26.87      1.84 o
  -2   8  15       92.63       82.31      3.95 o
  -1   8  15      153.09      150.49      4.95 o
   0   8  15      233.01      242.53      6.45 o
   1   8  15       31.54       35.82      2.20 o
   2   8  15      118.34      100.75      3.17 o
   3   8  15       75.07       75.89      4.11 o
   4   8  15        3.21        3.57      2.13 o
  -5   9  15       21.34       22.36      2.50 o
  -4   9  15      119.38      113.68      4.75 o
  -3   9  15        3.60        3.73      1.85 o
  -2   9  15        2.19        0.67      2.56 o
  -1   9  15        4.75        8.71      2.82 o
   0   9  15       11.65       17.60      3.12 o
   1   9  15       15.74       17.22      3.09 o
   2   9  15       13.50       11.30      1.90 o
   3   9  15       41.74       43.70      4.03 o
   4   9  15       82.12       93.68      4.80 o
  -4  10  15       21.17       22.75      2.48 o
  -3  10  15       17.77       20.62      2.10 o
  -2  10  15        6.49        9.17      3.18 o
  -1  10  15        1.14       -2.38      3.67 o
   0  10  15        1.11        2.37      2.51 o
   1  10  15        3.64        2.92      2.64 o
   2  10  15        6.86        6.31      1.99 o
  -2  11  15       10.73        9.16      1.81 o
  -1  11  15       17.11       24.35      3.66 o
   0  11  15        6.37        8.58      3.10 o
  -8   0  16        2.16        3.10      2.45 o
  -7   0  16        5.18        2.49      1.84 o
  -6   0  16        8.28        5.38      1.77 o
  -5   0  16      228.40      210.24      5.21 o
  -4   0  16      660.75      672.34     11.90 o
  -3   0  16        3.81        4.79      0.82 o
  -2   0  16      677.97      680.04     14.52 o
  -1   0  16      130.18      129.29      8.91 o
   0   0  16       31.91       30.91      1.91 o
   1   0  16        3.25        4.36      1.14 o
   2   0  16      476.31      455.38     10.36 o
   3   0  16      127.30      139.37      4.86 o
   4   0  16       12.16       14.72      2.38 o
   5   0  16       69.65       55.86      2.90 o
   6   0  16        6.28       12.16      3.12 o
  -8   1  16       50.98       59.52      2.90 o
  -7   1  16       78.29       76.53      2.56 o
  -6   1  16      105.33      108.64      2.72 o
  -5   1  16      209.22      214.12      3.75 o
  -4   1  16       34.06       34.01      1.30 o
  -3   1  16        3.86        5.68      0.92 o
  -2   1  16        8.55        7.11      1.16 o
  -1   1  16      121.51      111.45      2.62 o
   0   1  16       91.33       80.34      2.04 o
   1   1  16        3.95        1.19      0.59 o
   2   1  16      105.24      104.96      7.91 o
   3   1  16       37.08       42.14      2.07 o
   4   1  16      264.47      278.41      6.96 o
   5   1  16       99.44       95.20      4.31 o
   6   1  16        1.99       -0.43      1.14 o
  -8   2  16        0.31       -0.44      1.47 o
  -7   2  16        1.51       -0.77      1.26 o
  -6   2  16        1.32        2.51      1.17 o
  -5   2  16       11.61        9.83      1.20 o
  -4   2  16       12.10       13.62      0.91 o
  -3   2  16       37.68       38.80      1.72 o
  -2   2  16      159.11      166.52      3.89 o
  -1   2  16      105.49      104.14      2.73 o
   0   2  16       15.09       12.33      1.49 o
   1   2  16       52.76       54.23      2.48 o
   2   2  16       20.67       19.49      0.91 o
   3   2  16        5.87        5.12      1.05 o
   4   2  16        0.28       -0.06      1.24 o
   5   2  16       19.47       23.79      2.79 o
   6   2  16        6.50        4.50      1.33 o
  -8   3  16        2.06        1.61      1.59 o
  -7   3  16       11.48       11.41      1.68 o
  -6   3  16        8.87        7.83      1.33 o
  -5   3  16       37.35       41.24      1.71 o
  -4   3  16        9.61        9.41      0.96 o
  -3   3  16      187.03      176.81      3.53 o
  -2   3  16      128.67      124.73      2.77 o
  -1   3  16      120.12      112.35      4.07 o
   0   3  16      221.98      227.49      3.88 o
   1   3  16      127.70      127.19      3.04 o
   2   3  16       96.51       88.36      2.14 o
   3   3  16        0.06       -0.36      1.13 o
   4   3  16       21.84       17.61      1.73 o
   5   3  16        0.11       -0.82      1.28 o
   6   3  16        2.99        5.21      1.81 o
  -8   4  16        0.07        1.73      2.32 o
  -7   4  16        0.18       -0.17      1.43 o
  -6   4  16        2.80        2.67      1.27 o
  -5   4  16       11.58       10.98      1.26 o
  -4   4  16      135.45      139.14      5.26 o
  -3   4  16       73.22       75.98      2.81 o
  -2   4  16       53.71       51.27      2.36 o
  -1   4  16      533.48      546.14      7.71 o
   0   4  16       10.58       12.40      1.49 o
   1   4  16       12.32       10.94      1.55 o
   2   4  16       90.17       91.73      2.42 o
   3   4  16       16.92       12.14      1.36 o
   4   4  16        0.32       -0.84      0.84 o
   5   4  16        2.80        1.75      1.25 o
   6   4  16        0.36       -0.07      1.47 o
  -7   5  16       39.16       43.47      3.16 o
  -6   5  16       80.65       87.98      3.32 o
  -5   5  16       99.68       99.75      2.86 o
  -4   5  16      148.86      155.44      4.31 o
  -3   5  16        0.12       -1.32      1.32 o
  -2   5  16       52.11       52.06      2.46 o
  -1   5  16       49.45       45.72      2.01 o
   0   5  16       24.39       28.20      1.58 o
   1   5  16        0.77        0.14      0.87 o
   2   5  16       45.34       42.43      1.84 o
   3   5  16        4.75        3.36      0.96 o
   4   5  16       43.30       45.82      1.84 o
   5   5  16      141.08      147.61      4.15 o
   6   5  16       28.08       30.10      3.54 o
  -7   6  16        5.18        9.94      2.32 o
  -6   6  16        1.30        2.85      1.93 o
  -5   6  16        0.22        1.01      1.58 o
  -4   6  16       16.89       15.97      2.57 o
  -3   6  16      112.68      119.95      4.34 o
  -2   6  16       40.25       42.42      2.76 o
  -1   6  16        0.19       -1.48      1.48 o
   0   6  16      264.05      246.47      6.07 o
   1   6  16      182.51      176.86      3.85 o
   2   6  16       18.83       15.74      1.55 o
   3   6  16        0.47        2.31      1.17 o
   4   6  16        5.88       11.16      1.49 o
   5   6  16       92.20      102.50      3.59 o
  -6   7  16        0.30       -2.41      2.41 o
  -5   7  16       13.78       13.48      1.99 o
  -4   7  16       83.91       86.03      2.93 o
  -3   7  16      169.41      179.22      5.70 o
  -2   7  16       28.33       30.01      3.33 o
  -1   7  16       62.12       57.96      3.22 o
   0   7  16        1.27        0.20      1.77 o
   1   7  16       20.54       22.27      2.33 o
   2   7  16       53.55       46.80      2.19 o
   3   7  16       25.05       24.82      1.84 o
   4   7  16       32.32       42.42      3.14 o
   5   7  16        1.67        3.21      2.77 o
  -6   8  16        0.51       -1.15      2.67 o
  -5   8  16        0.43       -1.60      1.60 o
  -4   8  16       44.11       42.86      2.30 o
  -3   8  16        1.07        0.91      2.45 o
  -2   8  16       16.81       16.34      3.29 o
  -1   8  16       61.57       62.58      3.49 o
   0   8  16        3.80        1.18      1.95 o
   1   8  16        9.38       12.12      2.16 o
   2   8  16       22.53       22.52      2.10 o
   3   8  16       30.73       29.37      2.37 o
   4   8  16        3.87        2.48      2.08 o
  -5   9  16       13.99       13.46      2.25 o
  -4   9  16       63.10       62.28      2.95 o
  -3   9  16       80.17       86.72      5.41 o
  -2   9  16        2.93        1.99      2.77 o
  -1   9  16        0.02       -0.28      2.54 o
   0   9  16        1.64       -2.44      2.44 o
   1   9  16       44.77       49.84      4.09 o
   2   9  16        1.20        0.26      1.63 o
   3   9  16        0.93        1.23      1.78 o
  -3  10  16      104.67      118.93      6.55 o
  -2  10  16       67.28       70.65      5.05 o
  -1  10  16       13.87       20.65      3.48 o
   0  10  16       51.80       52.76      4.43 o
   1  10  16       31.20       24.42      3.52 o
  -8   1  17       14.62       20.26      2.24 o
  -7   1  17       90.80       86.13      2.94 o
  -6   1  17        5.48        4.38      1.32 o
  -5   1  17        5.14        4.65      1.16 o
  -4   1  17        0.42       -0.02      0.72 o
  -3   1  17       32.44       37.53      1.40 o
  -2   1  17        5.07        2.46      1.06 o
  -1   1  17       47.67       46.73      1.72 o
   0   1  17        0.33        1.71      1.18 o
   1   1  17       72.93       61.90      1.73 o
   2   1  17       34.29       30.31      1.62 o
   3   1  17       53.58       59.56      2.47 o
   4   1  17      198.51      229.21      5.50 o
   5   1  17       24.08       17.97      3.57 o
   6   1  17        0.40       -1.64      1.64 o
  -8   2  17       30.10       28.87      2.17 o
  -7   2  17       14.49       14.06      1.87 o
  -6   2  17      304.17      285.81      4.79 o
  -5   2  17        3.86        1.66      1.07 o
  -4   2  17      204.93      195.26      3.89 o
  -3   2  17      273.98      260.77      4.46 o
  -2   2  17       54.81       55.03      1.52 o
  -1   2  17       41.93       37.82      2.29 o
   0   2  17       70.60       73.65      2.90 o
   1   2  17       21.58       21.11      1.86 o
   2   2  17       16.99       18.54      1.60 o
   3   2  17       95.74      101.71      3.18 o
   4   2  17        5.14        1.32      1.89 o
   5   2  17       25.65       23.43      1.95 o
   6   2  17        1.42        0.74      1.95 o
  -8   3  17        1.61        0.44      2.20 o
  -7   3  17       44.51       46.92      2.35 o
  -6   3  17       44.07       45.47      2.00 o
  -5   3  17       71.48       74.71      2.23 o
  -4   3  17      107.59      112.41      2.99 o
  -3   3  17        0.43        1.06      1.11 o
  -2   3  17       38.18       38.46      1.99 o
  -1   3  17       66.55       60.37      1.68 o
   0   3  17       29.17       33.00      1.43 o
   1   3  17       16.65       21.07      1.20 o
   2   3  17      111.86      102.65      2.31 o
   3   3  17       78.27       76.88      2.35 o
   4   3  17       56.35       58.35      2.38 o
   5   3  17       15.41       12.81      1.59 o
   6   3  17       16.10       23.60      2.75 o
  -7   4  17       25.80       24.05      2.25 o
  -6   4  17       33.27       39.15      1.97 o
  -5   4  17      103.49      107.35      4.85 o
  -4   4  17      177.51      185.82      6.54 o
  -3   4  17        0.48        0.37      1.35 o
  -2   4  17       17.32       16.14      1.66 o
  -1   4  17       67.43       74.01      2.67 o
   0   4  17       74.76       72.47      2.65 o
   1   4  17       77.67       72.08      2.81 o
   2   4  17        0.61        0.39      0.89 o
   3   4  17        5.12        4.39      1.34 o
   4   4  17        8.56        7.04      1.40 o
   5   4  17      100.71      118.81      4.73 o
  -7   5  17       28.13       33.57      4.53 o
  -6   5  17      107.72      113.79      3.75 o
  -5   5  17      123.58      129.67      3.19 o
  -4   5  17       93.97      100.82      3.55 o
  -3   5  17        1.07        0.19      1.45 o
  -2   5  17       28.40       31.87      3.01 o
  -1   5  17      121.55      123.82      3.66 o
   0   5  17        4.90        2.44      1.10 o
   1   5  17        3.98        3.75      1.60 o
   2   5  17       14.59       17.86      1.03 o
   3   5  17        9.10        9.79      1.01 o
   4   5  17        1.07        1.32      1.10 o
   5   5  17        2.53       -1.09      1.50 o
  -7   6  17        5.87        5.43      2.16 o
  -6   6  17       93.52      101.69      5.98 o
  -5   6  17       19.72       23.88      1.92 o
  -4   6  17       12.11        7.56      2.13 o
  -3   6  17       35.65       44.21      2.89 o
  -2   6  17       89.79       82.84      4.49 o
  -1   6  17       17.38       20.31      3.64 o
   0   6  17      174.75      175.34      5.02 o
   1   6  17        5.64        3.04      1.81 o
   2   6  17        3.41        3.45      1.19 o
   3   6  17       73.73       79.38      2.32 o
   4   6  17        0.68        3.54      1.30 o
  -6   7  17       65.51       65.25      3.37 o
  -5   7  17        5.27        4.06      1.55 o
  -4   7  17        8.03        8.63      2.85 o
  -3   7  17       11.02       14.32      2.28 o
  -2   7  17        9.75        9.67      2.07 o
  -1   7  17       22.75       22.49      2.66 o
   0   7  17       54.07       51.79      3.06 o
   1   7  17      106.67       96.45      5.53 o
   2   7  17       71.04       71.30      2.61 o
   3   7  17      101.87       96.03      3.13 o
   4   7  17       34.26       39.15      2.90 o
  -5   8  17       23.02       23.14      2.07 o
  -4   8  17       26.24       26.75      3.82 o
  -3   8  17       27.30       23.46      3.43 o
  -2   8  17      194.53      191.47      8.84 o
  -1   8  17       84.08      107.44      4.48 o
   0   8  17        3.88        2.17      1.90 o
   1   8  17        2.08       -0.74      2.18 o
   2   8  17        6.20        2.01      1.59 o
   3   8  17        1.47        2.74      1.99 o
  -4   9  17       12.04       10.76      3.22 o
  -3   9  17        6.36        6.35      3.09 o
  -2   9  17        0.00       -2.74      3.57 o
  -1   9  17       49.37       46.94      4.30 o
   0   9  17       23.43       31.84      3.61 o
   1   9  17        8.43       11.77      2.97 o
   2   9  17      129.96      135.73      4.47 o
  -2  10  17        3.54        5.03      3.67 o
  -1  10  17       11.80       14.65      3.42 o
   0  10  17        6.63        4.87      2.93 o
  -8   0  18       17.34       15.05      4.12 o
  -7   0  18       19.06       18.25      2.92 o
  -6   0  18      242.69      244.64      6.28 o
  -5   0  18       67.96       66.41      3.77 o
  -4   0  18        3.63        3.74      1.02 o
  -3   0  18       18.88       20.24      4.02 o
  -2   0  18      484.07      482.58     16.79 o
  -1   0  18       24.27       24.39      2.00 o
   0   0  18       85.29       89.99      6.79 o
   1   0  18        0.03       -0.01      2.28 o
   2   0  18      118.88      108.38      3.14 o
   3   0  18       85.40       69.66      3.58 o
   4   0  18        0.01       -1.72      1.72 o
   5   0  18      177.75      204.43      9.01 o
  -7   1  18        8.61        9.87      1.47 o
  -6   1  18        1.37       -1.16      1.16 o
  -5   1  18       37.98       38.89      1.69 o
  -4   1  18       84.28       79.05      2.37 o
  -3   1  18        6.43        6.34      1.32 o
  -2   1  18        0.06       -1.04      1.04 o
  -1   1  18      111.97       98.72      2.56 o
   0   1  18       88.54       82.52      3.06 o
   1   1  18       59.87       64.25      2.10 o
   2   1  18      134.47      149.55      4.52 o
   3   1  18       25.13       21.43      1.69 o
   4   1  18       49.67       49.37      2.66 o
   5   1  18       30.76       25.43      2.70 o
  -7   2  18        0.05        0.00      1.32 o
  -6   2  18       15.96       18.85      1.61 o
  -5   2  18        0.68        1.13      1.05 o
  -4   2  18      133.84      135.04      3.18 o
  -3   2  18       66.22       68.81      2.13 o
  -2   2  18        3.50        1.58      1.06 o
  -1   2  18        4.51        2.95      1.50 o
   0   2  18        2.84        3.90      1.52 o
   1   2  18        3.01        0.20      1.65 o
   2   2  18       12.36       13.57      1.79 o
   3   2  18       23.60       23.37      2.98 o
   4   2  18        5.64        5.35      1.61 o
   5   2  18        9.31        7.80      1.95 o
  -7   3  18        4.42        5.92      1.58 o
  -6   3  18        1.40        2.53      1.32 o
  -5   3  18        1.12        1.02      0.97 o
  -4   3  18        0.00       -1.16      1.22 o
  -3   3  18        0.14        0.74      1.09 o
  -2   3  18        3.00        2.81      1.23 o
  -1   3  18       51.84       48.55      1.66 o
   0   3  18       68.67       67.09      3.10 o
   1   3  18       11.08        7.62      1.74 o
   2   3  18        9.11        9.32      0.93 o
   3   3  18        5.73        0.59      0.88 o
   4   3  18       40.88       52.15      2.19 o
   5   3  18       99.54      111.38      3.71 o
  -7   4  18        0.66        2.50      1.75 o
  -6   4  18       75.90       86.07      2.90 o
  -5   4  18        6.57        8.20      1.83 o
  -4   4  18       11.70       13.73      1.81 o
  -3   4  18       75.77       75.63      2.95 o
  -2   4  18       68.29       64.72      2.62 o
  -1   4  18        9.02        6.39      1.40 o
   0   4  18       39.64       40.98      2.74 o
   1   4  18        6.53        4.54      1.47 o
   2   4  18        0.55       -0.47      1.20 o
   3   4  18       25.51       25.46      1.54 o
   4   4  18        1.07        4.06      1.17 o
   5   4  18        6.03        4.61      2.07 o
  -6   5  18       39.31       48.29      2.55 o
  -5   5  18        0.96       -1.35      1.68 o
  -4   5  18       55.53       56.81      2.83 o
  -3   5  18       28.12       29.13      3.86 o
  -2   5  18        5.13        3.59      1.52 o
  -1   5  18       11.09       15.54      2.37 o
   0   5  18       91.11       94.16      3.48 o
   1   5  18       25.61       23.74      2.08 o
   2   5  18       27.78       23.21      1.66 o
   3   5  18       81.25       85.99      2.63 o
   4   5  18       21.25       23.50      1.99 o
  -6   6  18       21.66       25.87      4.67 o
  -5   6  18       44.90       36.11      3.83 o
  -4   6  18        1.39        2.36      2.06 o
  -3   6  18        0.35       -0.58      1.75 o
  -2   6  18      140.69      130.34      4.49 o
  -1   6  18      102.56      109.36      4.12 o
   0   6  18        5.89        7.56      1.94 o
   1   6  18        5.09        4.05      2.67 o
   2   6  18       20.50       21.97      1.27 o
   3   6  18       31.98       35.92      1.88 o
   4   6  18       52.16       67.59      2.32 o
  -5   7  18       79.33       79.72      8.20 o
  -4   7  18        1.76        0.53      4.86 o
  -3   7  18       39.89       42.34      3.82 o
  -2   7  18       16.08       19.85      3.19 o
  -1   7  18       20.53       22.32      2.52 o
   0   7  18       29.75       35.87      2.84 o
   1   7  18       34.40       36.05      2.76 o
   2   7  18        2.73        1.03      1.25 o
   3   7  18        1.35       -0.98      1.26 o
  -4   8  18        2.40        7.24      2.89 o
  -3   8  18       11.96       21.19      4.63 o
  -2   8  18        3.98        1.92      2.76 o
  -1   8  18       23.77       25.27      2.77 o
   0   8  18        7.92        4.06      2.11 o
   1   8  18       13.16       14.80      2.31 o
   2   8  18       10.19       12.88      1.78 o
  -3   9  18        3.72        6.13      3.73 o
  -2   9  18        0.04       -2.53      2.53 o
  -1   9  18       46.16       50.10      5.89 o
   0   9  18       52.55       57.07      4.55 o
   1   9  18        2.33        3.47      4.12 o
  -7   1  19       14.04        9.73      1.50 o
  -6   1  19        6.68        2.93      1.28 o
  -5   1  19        1.48       -0.32      0.95 o
  -4   1  19       52.35       46.47      1.84 o
  -3   1  19      103.57      101.00      4.78 o
  -2   1  19      106.68      117.72      3.09 o
  -1   1  19      160.84      151.67      4.14 o
   0   1  19      148.89      148.56      4.29 o
   1   1  19       36.51       34.85      1.47 o
   2   1  19       17.86       29.82      1.28 o
   3   1  19        7.37        5.37      1.34 o
   4   1  19       42.04       40.28      2.41 o
   5   1  19        0.03       -1.99      1.99 o
  -7   2  19       21.96       22.85      1.78 o
  -6   2  19       46.08       50.43      2.05 o
  -5   2  19      118.97      125.71      3.29 o
  -4   2  19       16.76       17.98      1.49 o
  -3   2  19      182.68      183.71      3.50 o
  -2   2  19      229.85      227.50      4.61 o
  -1   2  19       71.39       69.27      3.19 o
   0   2  19        0.11       -0.64      1.46 o
   1   2  19        7.87        4.44      1.70 o
   2   2  19        6.75        6.91      1.97 o
   3   2  19       14.83       16.24      1.40 o
   4   2  19        1.54       -1.27      1.49 o
   5   2  19      125.03      133.63      5.15 o
  -7   3  19        5.19        4.47      1.57 o
  -6   3  19        4.85        7.39      1.39 o
  -5   3  19        0.11        0.66      1.45 o
  -4   3  19       44.99       43.91      2.05 o
  -3   3  19       30.77       28.34      2.33 o
  -2   3  19       18.01       15.71      1.49 o
  -1   3  19       45.86       47.50      2.84 o
   0   3  19      113.18      109.37      3.96 o
   1   3  19      107.68      102.78      3.86 o
   2   3  19       23.50       23.59      2.46 o
   3   3  19        1.23        0.61      1.18 o
   4   3  19       36.12       40.11      1.72 o
  -6   4  19       49.12       54.79      2.90 o
  -5   4  19        0.32       -1.59      1.82 o
  -4   4  19       10.12        6.76      1.93 o
  -3   4  19       43.00       45.93      2.43 o
  -2   4  19       59.26       59.13      2.53 o
  -1   4  19        2.90        1.50      1.29 o
   0   4  19        0.12       -1.14      1.14 o
   1   4  19        7.39        8.00      1.72 o
   2   4  19       23.06       25.68      2.29 o
   3   4  19       51.41       46.66      2.33 o
   4   4  19        9.93       12.42      1.34 o
  -6   5  19       21.10       20.80      2.87 o
  -5   5  19       17.46       14.81      2.16 o
  -4   5  19        7.22        8.36      1.83 o
  -3   5  19        1.94        2.40      1.55 o
  -2   5  19       42.98       46.37      2.69 o
  -1   5  19        2.99        2.28      1.61 o
   0   5  19       15.99       15.23      1.98 o
   1   5  19        6.77        7.65      1.67 o
   2   5  19        1.60       -1.44      1.44 o
   3   5  19       24.23       26.60      1.61 o
   4   5  19       23.76       23.92      1.96 o
  -5   6  19        0.93        0.80      2.57 o
  -4   6  19        8.99        6.71      2.16 o
  -3   6  19        1.49        0.96      1.80 o
  -2   6  19       35.48       38.37      2.79 o
  -1   6  19       11.04       13.10      2.11 o
   0   6  19        7.07       11.15      2.73 o
   1   6  19        5.29        4.67      1.89 o
   2   6  19        7.84        7.60      1.13 o
   3   6  19        8.65        6.96      1.77 o
  -4   7  19        2.86        1.18      2.61 o
  -3   7  19        5.47        7.03      2.15 o
  -2   7  19       70.11       81.40      3.92 o
  -1   7  19      134.60      124.19      4.57 o
   0   7  19      110.88      118.03      4.44 o
   1   7  19       47.80       47.87      3.06 o
   2   7  19        4.10        3.84      1.89 o
  -3   8  19       32.37       44.87      4.29 o
  -2   8  19        0.55        2.17      2.73 o
  -1   8  19       10.18       10.92      2.43 o
   0   8  19        8.16        4.32      2.09 o
   1   8  19       13.26       13.47      2.31 o
  -6   0  20       28.75       34.75      2.50 o
  -5   0  20        0.26       -1.02      1.14 o
  -4   0  20       86.80       82.43      4.25 o
  -3   0  20        3.51        3.81      1.92 o
  -2   0  20      135.94      129.18      4.65 o
  -1   0  20        0.36       -1.14      1.83 o
   0   0  20       83.37       77.89      3.30 o
   1   0  20      378.66      369.09      8.99 o
   2   0  20       60.02       51.88      2.28 o
   3   0  20       46.21       50.95      3.27 o
   4   0  20       60.19       80.38      4.49 o
  -6   1  20       26.65       22.99      1.55 o
  -5   1  20       19.55       20.02      1.61 o
  -4   1  20        2.17        0.55      1.38 o
  -3   1  20       11.10       12.81      1.56 o
  -2   1  20       62.31       61.50      3.37 o
  -1   1  20       47.49       50.97      2.33 o
   0   1  20       43.42       55.62      2.76 o
   1   1  20       27.68       29.66      2.17 o
   2   1  20        0.12        1.16      0.90 o
   3   1  20        5.46        7.92      1.38 o
   4   1  20       50.57       60.40      3.04 o
  -6   2  20       15.25       13.84      1.33 o
  -5   2  20       41.64       43.49      2.13 o
  -4   2  20        3.90        3.05      1.17 o
  -3   2  20       17.95       19.67      1.70 o
  -2   2  20        9.49        6.47      1.32 o
  -1   2  20       29.34       36.16      2.52 o
   0   2  20        7.49        8.52      2.06 o
   1   2  20        0.16       -1.46      1.46 o
   2   2  20        0.31       -0.83      1.41 o
   3   2  20        1.31        0.23      1.88 o
   4   2  20       20.43       24.22      2.17 o
  -6   3  20        4.58        7.65      1.65 o
  -5   3  20       42.52       48.63      2.32 o
  -4   3  20        2.62        4.01      1.30 o
  -3   3  20       12.45       10.56      1.48 o
  -2   3  20       74.32       82.16      3.72 o
  -1   3  20        6.27        6.54      1.93 o
   0   3  20       83.93       81.61      3.70 o
   1   3  20        7.85        6.10      1.85 o
   2   3  20        0.10       -1.69      1.74 o
   3   3  20       77.31       86.96      2.92 o
   4   3  20       23.60       22.65      1.84 o
  -6   4  20       44.25       50.17      2.90 o
  -5   4  20        0.04       -1.63      1.63 o
  -4   4  20       23.21       22.31      2.07 o
  -3   4  20       57.44       61.80      2.77 o
  -2   4  20       13.63       14.71      1.64 o
  -1   4  20       12.53       14.62      1.50 o
   0   4  20        0.47        0.11      1.76 o
   1   4  20      133.29      129.22      5.63 o
   2   4  20        0.06       -1.84      1.84 o
   3   4  20        1.37       -0.91      0.91 o
  -5   5  20        8.41        5.20      1.89 o
  -4   5  20        1.74       -1.54      1.54 o
  -3   5  20        6.79        5.94      1.71 o
  -2   5  20      118.94      123.35      3.79 o
  -1   5  20       43.49       41.46      3.57 o
   0   5  20       27.45       27.61      2.16 o
   1   5  20       33.75       38.20      2.87 o
   2   5  20        5.78        0.31      1.51 o
   3   5  20        0.32       -0.16      1.04 o
  -4   6  20       26.54       28.81      2.80 o
  -3   6  20        5.06        4.46      1.96 o
  -2   6  20        6.45        8.47      2.06 o
  -1   6  20       32.07       29.47      2.56 o
   0   6  20       59.83       61.28      3.23 o
   1   6  20       11.68       15.08      2.28 o
   2   6  20       18.64       28.24      2.44 o
  -3   7  20        0.83       -1.99      1.99 o
  -2   7  20        1.82        2.34      1.99 o
  -1   7  20       32.27       35.90      2.83 o
   0   7  20        7.35        4.10      2.08 o
   1   7  20        4.86        2.69      2.54 o
  -6   1  21        2.63        3.81      1.43 o
  -5   1  21        0.80        1.00      1.10 o
  -4   1  21        1.58        2.78      1.49 o
  -3   1  21       27.66       27.17      1.87 o
  -2   1  21       47.06       49.84      2.15 o
  -1   1  21       74.67       69.18      3.12 o
   0   1  21        2.29        4.60      1.62 o
   1   1  21        0.35        3.01      1.48 o
   2   1  21        0.27       -0.61      0.79 o
   3   1  21       19.00       23.84      1.36 o
  -5   2  21        5.72        4.15      1.35 o
  -4   2  21        6.21        6.86      1.59 o
  -3   2  21       24.08       27.43      1.86 o
  -2   2  21       53.72       53.72      2.17 o
  -1   2  21       23.91       27.14      3.68 o
   0   2  21       18.04       15.25      2.00 o
   1   2  21       61.03       58.53      2.97 o
   2   2  21       39.41       38.39      2.65 o
   3   2  21       68.65       68.39      2.69 o
  -5   3  21       33.65       34.61      2.03 o
  -4   3  21       18.67       19.40      1.57 o
  -3   3  21        4.55        3.16      2.01 o
  -2   3  21      163.87      168.19      5.30 o
  -1   3  21      104.04      105.85      6.45 o
   0   3  21        0.53        0.43      1.77 o
   1   3  21        0.20       -2.15      2.58 o
   2   3  21        4.10        0.45      2.00 o
   3   3  21        0.04        0.58      1.05 o
  -5   4  21       19.52       24.20      2.30 o
  -4   4  21       33.39       38.42      2.44 o
  -3   4  21        0.72        0.05      1.42 o
  -2   4  21        9.66        8.40      1.49 o
  -1   4  21       29.89       26.32      2.94 o
   0   4  21       12.80       17.08      2.35 o
   1   4  21       17.43       21.61      2.73 o
   2   4  21        0.74        1.26      2.08 o
  -4   5  21       34.59       37.59      2.59 o
  -3   5  21        8.95        5.60      1.75 o
  -2   5  21        4.64        3.62      1.58 o
  -1   5  21        0.25        2.11      1.55 o
   0   5  21        0.03        0.45      1.44 o
   1   5  21        2.10        1.19      1.81 o
  -3   6  21        4.04        6.45      2.47 o
  -2   6  21        1.59        3.21      1.83 o
  -1   6  21        2.99        4.43      2.31 o
   0   6  21        0.71        1.42      1.72 o
  -5   0  22       52.93       62.04      4.26 o
  -4   0  22        0.88        2.09      2.16 o
  -3   0  22       98.45       84.40      4.25 o
  -2   0  22        0.85       -0.52      1.61 o
  -1   0  22      100.79       98.66      6.72 o
   0   0  22       51.12       51.94      2.72 o
   1   0  22      110.48      111.70      3.03 o
   2   0  22       96.49       98.01      3.09 o
  -5   1  22       14.20       19.10      2.16 o
  -4   1  22       70.78       77.34      3.06 o
  -3   1  22        0.63       -0.72      2.52 o
  -2   1  22        1.81        3.20      1.71 o
  -1   1  22       23.84       27.80      2.23 o
   0   1  22        0.00        1.14      1.50 o
   1   1  22        0.66        0.20      1.57 o
   2   1  22        1.97       -1.35      2.76 o
  -4   2  22       31.52       29.84      2.17 o
  -3   2  22        1.23       -1.27      1.27 o
  -2   2  22        0.07        0.27      1.78 o
  -1   2  22       36.84       31.34      2.52 o
   0   2  22        1.16        0.83      1.65 o
   1   2  22        0.13       -0.56      1.66 o
   2   2  22       16.54       21.84      2.72 o
  -4   3  22        0.51       -0.94      2.25 o
  -3   3  22        1.45        1.22      1.99 o
  -2   3  22        0.22        3.41      1.96 o
  -1   3  22       28.14       29.09      3.58 o
   0   3  22        7.23        5.84      1.90 o
   1   3  22        9.99        9.30      2.87 o
  -3   4  22        0.49        0.08      1.24 o
  -2   4  22        0.23       -0.13      1.89 o
  -1   4  22       58.29       60.46      3.56 o
   0   4  22       15.53       21.91      2.53 o
   1   4  22       13.10       10.24      2.46 o
  -2   5  22       18.03       19.41      2.88 o
  -1   5  22       29.96       38.41      3.67 o
  -3   1  23       28.74       33.39      2.06 o
  -2   1  23       21.32       16.58      1.47 o
  -1   1  23        2.38        5.04      2.10 o
   0   1  23        2.08        2.93      1.74 o
  -3   2  23       35.73       33.72      2.07 o
  -2   2  23        4.84        7.46      2.08 o
  -1   2  23        5.45        2.93      1.80 o
   0   2  23       22.01       24.23      2.36 o
  -2   3  23        4.94        6.07      3.34 o
  -1   3  23        0.64       -0.68      1.78 o
 
